# Supplementary material for: Virus Discovery in Desert Tortoise Fecal Samples: Novel Circular Single-Stranded DNA Viruses
Source: Viruses. 2020 Jan 26;12(2):143. doi: 10.3390/v12020143 (PMC7077246; doi:10.3390/v12020143)
Supplement: Supplementary file 1 [file viruses-12-00143-s001.zip]

Archive with 4 entries (4 files):
- Supplementary Data_1.xlsx
- Supplementary Figure 1.pdf
- Supplementary Figure 2.pdf
- Supplementary table 1.docx
