# Supplementary material for: Virus Discovery in Desert Tortoise Fecal Samples: Novel Circular Single-Stranded DNA Viruses
Source: Viruses. 2020 Jan 26;12(2):143. doi: 10.3390/v12020143 (PMC7077246; doi:10.3390/v12020143)
Supplement: Supplementary file 1 [file viruses-12-00143-s001.zip › Supplementary Data_1.xlsx]

## Sheet: Sheet1
Taxa order in phologentic tree	GenBank Accession / sequence ID	Sub-family / putative sub-families	Sub-family / putative sub-families (based on phylogeny presented in this study)	Virus	Sequence Length	Country	Host	Isolate	Isolation_source	Notes
1	MH552550	Unclassified	Gokushovirinae	Microviridae sp.	4428	USA	abalone	ctbh13	stool
2	MH572297	Gokushovirinae	Gokushovirinae	Microviridae sp.	4686	USA	Ciona robusta	SD_SC_7	intestinal tract
3	MH572337	Gokushovirinae	Gokushovirinae	Microviridae sp.	4846	USA	Ciona robusta	SD_SC_2	intestinal tract
4	MH572451	Gokushovirinae	Gokushovirinae	Microviridae sp.	4650	USA	Ciona robusta	SD_MC_7	intestinal tract
5	MH572338	Gokushovirinae	Gokushovirinae	Microviridae sp.	4400	USA	Ciona robusta	SD_SC_39	intestinal tract
6	MH572450	Gokushovirinae	Gokushovirinae	Microviridae sp.	4443	USA	Ciona robusta	SD_MC_103	intestinal tract
7	MH572339	Gokushovirinae	Gokushovirinae	Microviridae sp.	4497	USA	Ciona robusta	SD_SC_19	intestinal tract
8	MH572452	Gokushovirinae	Gokushovirinae	Microviridae sp.	4451	USA	Ciona robusta	SD_MC_18	intestinal tract
9	MH572332	Gokushovirinae	Gokushovirinae	Microviridae sp.	4589	USA	Ciona robusta	SD_SC_9	intestinal tract
10	MH617668	Unclassified	Gokushovirinae	Microviridae sp.	4428	USA	rainbow trout	ctid16	tissue
11	MH572398	Gokushovirinae	Gokushovirinae	Microviridae sp.	4355	USA	Ciona robusta	SD_SF_19	intestinal tract
12	MH572487	Gokushovirinae	Gokushovirinae	Microviridae sp.	4521	USA	Ciona robusta	SD_HC_3	intestinal tract
13	MH572445	Gokushovirinae	Gokushovirinae	Microviridae sp.	4701	USA	Ciona robusta	SD_MC_3	intestinal tract
14	MH572446	Gokushovirinae	Gokushovirinae	Microviridae sp.	4393	USA	Ciona robusta	SD_MC_32	intestinal tract
15	MH572290	Gokushovirinae	Gokushovirinae	Microviridae sp.	4368	USA	Ciona robusta	SD_SC_45	intestinal tract
16	MH617651	Unclassified	Gokushovirinae	Microviridae sp.	4642	USA	red snapper	ctcc35	tissue
17	MH572387	Gokushovirinae	Gokushovirinae	Microviridae sp.	4345	USA	Ciona robusta	SD_SF_22	intestinal tract
18	KC131023	Unclassified	Gokushovirinae	Marine gokushovirus	4334	Canada: Saanich Inlet, British Columbia	environmental	SI2
19	MH572386	Gokushovirinae	Gokushovirinae	Microviridae sp.	4438	USA	Ciona robusta	SD_SF_11	intestinal tract
20	MH572430	Gokushovirinae	Gokushovirinae	Microviridae sp.	4432	USA	Ciona robusta	SD_MC_25	intestinal tract
21	MH552497	Unclassified	Gokushovirinae	Microviridae sp.	4486	USA	abalone	ctie12	stool
22	MH572385	Gokushovirinae	Gokushovirinae	Microviridae sp.	4432	USA	Ciona robusta	SD_SF_10	intestinal tract
23	MH617342	Unclassified	Gokushovirinae	Microviridae sp.	4483	USA	red snapper	ctbe47	tissue
24	MH649073	Unclassified	Gokushovirinae	Microviridae sp.	4437	USA	seabass	ctfc201	stool
25	HQ157199	Unclassified	Gokushovirinae	uncultured Microviridae	4487	Atlantic Ocean: North Atlantic Ocean	environmental
26	MH617417	Unclassified	Gokushovirinae	Microviridae sp.	4542	USA	red snapper	ctce43	tissue
27	MH572384	Gokushovirinae	Gokushovirinae	Microviridae sp.	4466	USA	Ciona robusta	SD_SF_9	intestinal tract
28	MH572294	Gokushovirinae	Gokushovirinae	Microviridae sp.	4499	USA	Ciona robusta	SD_SC_20	intestinal tract
29	MH617334	Unclassified	Gokushovirinae	Microviridae sp.	4471	USA	red snapper	ctbi48	tissue
30	MH572507	Gokushovirinae	Gokushovirinae	Microviridae sp.	4353	USA	Ciona robusta	SD_HF_23	intestinal tract
31	MH572295	Gokushovirinae	Gokushovirinae	Microviridae sp.	4122	USA	Ciona robusta	SD_SC_93	intestinal tract
32	MH617123	Unclassified	Gokushovirinae	Microviridae sp.	4229	USA	red snapper	ctcd70	tissue
33	MH572296	Unclassified	Gokushovirinae	Microviridae sp.	4116	USA	Ciona robusta	SD_SC_94	intestinal tract
34	MH572472	Gokushovirinae	Gokushovirinae	Microviridae sp.	4199	USA	Ciona robusta	SD_MF_36	intestinal tract
35	MH649086	Unclassified	Gokushovirinae	Microviridae sp.	4098	USA	red snapper	ctbc014	tissue
36	MH572391	Gokushovirinae	Gokushovirinae	Microviridae sp.	4069	USA	Ciona robusta	SD_SF_49	intestinal tract
37	MH572390	Gokushovirinae	Gokushovirinae	Microviridae sp.	4048	USA	Ciona robusta	SD_SF_42	intestinal tract
38	MH617201	Unclassified	Gokushovirinae	Microviridae sp.	4029	USA	red snapper	ctca97	tissue
39	KC131025	Unclassified	Gokushovirinae	Marine gokushovirus	4062	Canada: Strait of Georgia, British Columbia	environmental	SOG2
40	MH572505	Gokushovirinae	Gokushovirinae	Microviridae sp.	4041	USA	Ciona robusta	SD_HF_61	intestinal tract
41	MH572506	Gokushovirinae	Gokushovirinae	Microviridae sp.	4115	USA	Ciona robusta	SD_HF_51	intestinal tract
42	MH572389	Gokushovirinae	Gokushovirinae	Microviridae sp.	4053	USA	Ciona robusta	SD_SF_50	intestinal tract
43	MH572470	Gokushovirinae	Gokushovirinae	Microviridae sp.	4028	USA	Ciona robusta	SD_MF_53	intestinal tract
44	MH572388	Gokushovirinae	Gokushovirinae	Microviridae sp.	4252	USA	Ciona robusta	SD_SF_17	intestinal tract
45	MH572471	Gokushovirinae	Gokushovirinae	Microviridae sp.	4076	USA	Ciona robusta	SD_MF_51	intestinal tract
46	MH572431	Gokushovirinae	Gokushovirinae	Microviridae sp.	4337	USA	Ciona robusta	SD_MC_44	intestinal tract
47	MH572420	Gokushovirinae	Gokushovirinae	Microviridae sp.	4260	USA	Ciona robusta	SD_MC_64	intestinal tract
48	MH572298	Gokushovirinae	Gokushovirinae	Microviridae sp.	4176	USA	Ciona robusta	SD_SC_87	intestinal tract
49	MH617108	Unclassified	Gokushovirinae	Microviridae sp.	4297	USA	minnow	ctci907	tissue
50	MH617560	Unclassified	Gokushovirinae	Microviridae sp.	4412	USA	minnow	ctbf842	tissue
51	MH572350	Gokushovirinae	Gokushovirinae	Microviridae sp.	4466	USA	Ciona robusta	SD_SC_25	intestinal tract
52	MH617699	Unclassified	Gokushovirinae	Microviridae sp.	4234	USA	haddock	ctdb69	tissue
53	MH616889	Unclassified	Gokushovirinae	Microviridae sp.	4176	USA	red snapper	ctdc79	tissue
54	MH649265	Unclassified	Gokushovirinae	Microviridae sp.	4155	USA	seabass	ctci217	Hemolymph
55	MH552548	Unclassified	Gokushovirinae	Microviridae sp.	4631	USA	abalone	ctjb11	tissue
56	MH572304	Gokushovirinae	Gokushovirinae	Microviridae sp.	4518	USA	Ciona robusta	SD_SC_17	intestinal tract
57	MH572422	Gokushovirinae	Gokushovirinae	Microviridae sp.	4642	USA	Ciona robusta	SD_MC_8	intestinal tract
58	MH572448	Gokushovirinae	Gokushovirinae	Microviridae sp.	4226	USA	Ciona robusta	SD_MC_94	intestinal tract
59	MH572477	Gokushovirinae	Gokushovirinae	Microviridae sp.	4301	USA	Ciona robusta	SD_MF_25	intestinal tract
60	MH572478	Gokushovirinae	Gokushovirinae	Microviridae sp.	4247	USA	Ciona robusta	SD_MF_30	intestinal tract
61	MH572479	Gokushovirinae	Gokushovirinae	Microviridae sp.	4210	USA	Ciona robusta	SD_MF_34	intestinal tract
62	MH572476	Gokushovirinae	Gokushovirinae	Microviridae sp.	4353	USA	Ciona robusta	SD_MF_16	intestinal tract
63	MK012432	Unclassified	Gokushovirinae	Microviridae sp.	4295	USA	crucian	ctbc13	tissue
64	MK012456	Unclassified	Gokushovirinae	Microviridae sp.	4486	USA	crucian	ctcb6	tissue
65	MH572449	Gokushovirinae	Gokushovirinae	Microviridae sp.	4240	USA	Ciona robusta	SD_MC_68	intestinal tract
66	MH572501	Gokushovirinae	Gokushovirinae	Microviridae sp.	4215	USA	Ciona robusta	SD_HF_34	intestinal tract
67	MH572432	Gokushovirinae	Gokushovirinae	Microviridae sp.	4286	USA	Ciona robusta	SD_MC_56	intestinal tract
68	MH572299	Gokushovirinae	Gokushovirinae	Microviridae sp.	4221	USA	Ciona robusta	SD_SC_76	intestinal tract
69	MH572289	Gokushovirinae	Gokushovirinae	Microviridae sp.	4202	USA	Ciona robusta	SD_SC_80	intestinal tract
70	MH572425	Gokushovirinae	Gokushovirinae	Microviridae sp.	4409	USA	Ciona robusta	SD_MC_58	intestinal tract
71	MH616696	Unclassified	Gokushovirinae	Microviridae sp.	4309	USA	minnow	ctde198	tissue
72	MH572277	Gokushovirinae	Gokushovirinae	Microviridae sp.	4429	USA	Ciona robusta	SD_SC_33	intestinal tract
73	MH617278	Unclassified	Gokushovirinae	Microviridae sp.	4532	USA	minnow	ctcg764	tissue
74	MH572336	Gokushovirinae	Gokushovirinae	Microviridae sp.	4309	USA	Ciona robusta	SD_SC_56	intestinal tract
75	MH572330	Gokushovirinae	Gokushovirinae	Microviridae sp.	4265	USA	Ciona robusta	SD_SC_64	intestinal tract
76	MH572444	Gokushovirinae	Gokushovirinae	Microviridae sp.	4399	USA	Ciona robusta	SD_MC_60	intestinal tract
77	MH992210	Unclassified	Gokushovirinae	Apis mellifera associated microvirus 18	4392	USA	Apis mellifera linguistica	INH_SP_259	Hemolymph
78	MG945324	Unclassified	Gokushovirinae	Microviridae sp.	4577	China	flamingo	1708-1706	feces
79	MH616714	Unclassified	Gokushovirinae	Microviridae sp.	4615	USA	minnow	ctbf712	tissue
80	MH617351	Unclassified	Gokushovirinae	Microviridae sp.	4607	USA	minnow	ctgh716	tissue
81	MK249143	Unclassified	Gokushovirinae	Blackfly microvirus SF02	4474	New Zealand	Austrosimulium ungulatum	31	whole insect
82	MH617023	Unclassified	Gokushovirinae	Microviridae sp.	4490	USA	minnow	ctii786	tissue
83	MH616755	Unclassified	Gokushovirinae	Microviridae sp.	4540	USA	minnow	ctbe756	tissue
84	MH617287	Unclassified	Gokushovirinae	Microviridae sp.	4417	USA	minnow	ctgh839	tissue
85	MH616773	Unclassified	Gokushovirinae	Microviridae sp.	4405	USA	minnow	ctbh167	tissue
86	MG945474	Unclassified	Gokushovirinae	Microviridae sp.	4529	China	dog	531-1602	feces
87	MH617473	Unclassified	Gokushovirinae	Microviridae sp.	4857	USA	minnow	ctca995	tissue
88	MH617159	Unclassified	Gokushovirinae	Microviridae sp.	4487	USA	minnow	ctcd790	tissue
89	MH622922	Unclassified	Gokushovirinae	Microviridae sp.	4490	USA	minnow	ctce123	tissue
90	MH622906	Unclassified	Gokushovirinae	Microviridae sp.	4450	USA	minnow	ctbj815	tissue
91	MH617725	Unclassified	Gokushovirinae	Microviridae sp.	4470	USA	minnow	ctbi133	tissue
92	MH617163	Unclassified	Gokushovirinae	Microviridae sp.	4469	USA	minnow	ctbb803	tissue
93	MH617274	Unclassified	Gokushovirinae	Microviridae sp.	4611	USA	minnow	ctej063	tissue
94	MH617279	Unclassified	Gokushovirinae	Microviridae sp.	4529	USA	minnow	ctcj765	tissue
95	MH616637	Unclassified	Gokushovirinae	Microviridae sp.	4557	USA	minnow	ctcc748	tissue
96	MH617305	Unclassified	Gokushovirinae	Microviridae sp.	4578	USA	minnow	ctbe084	stool
97	MH617204	Unclassified	Gokushovirinae	Microviridae sp.	4580	USA	minnow	ctci732	tissue
98	MH617039	Unclassified	Gokushovirinae	Microviridae sp.	4442	USA	minnow	ctda820	tissue
99	MH616969	Unclassified	Gokushovirinae	Microviridae sp.	4499	USA	minnow	ctcc778	tissue
100	MH617105	Unclassified	Gokushovirinae	Microviridae sp.	4492	USA	minnow	ctcb785	tissue
101	MH616931	Unclassified	Gokushovirinae	Microviridae sp.	4526	USA	minnow	ctbg767	tissue
102	MH616656	Unclassified	Gokushovirinae	Microviridae sp.	4408	USA	minnow	ctgj845	stool
103	MH622929	Unclassified	Gokushovirinae	Microviridae sp.	4525	USA	minnow	ctei769	stool
104	MH617478	Unclassified	Gokushovirinae	Microviridae sp.	4529	USA	minnow	ctic107	tissue
105	MH616799	Unclassified	Gokushovirinae	Microviridae sp.	4312	USA	haddock	ctch65	tissue
106	MK249226	Unclassified	Gokushovirinae	Blackfly microvirus SF02	4276	New Zealand	Austrosimulium ungulatum	188	whole insect
107	MH510271	Unclassified	Gokushovirinae	Microvirus sp.	4336	USA	seabass	ctbe1	tissue
108	MH617174	Unclassified	Gokushovirinae	Microviridae sp.	4335	USA	red snapper	ctcg51	tissue
109	MG945837	Unclassified	Gokushovirinae	Microviridae sp.	4734	China	parus	2057-1502	feces
110	MK249151	Unclassified	Gokushovirinae	Blackfly microvirus SF02	4521	New Zealand	Austrosimulium ungulatum	49	whole insect
111	MH617432	Unclassified	Gokushovirinae	Microviridae sp.	4364	USA	minnow	ctfa877	stool
112	MH617141	Unclassified	Gokushovirinae	Microviridae sp.	4433	USA	minnow	ctej825	tissue
113	MH617156	Unclassified	Gokushovirinae	Microviridae sp.	4460	USA	minnow	ctcd808	tissue
114	MH616681	Unclassified	Gokushovirinae	Microviridae sp.	4394	USA	minnow	ctdb173	tissue
115	MH617561	Unclassified	Gokushovirinae	Microviridae sp.	4406	USA	minnow	ctbe850	stool
116	MH617588	Unclassified	Gokushovirinae	Microviridae sp.	4286	USA	minnow	ctec913	tissue
117	MH617513	Unclassified	Gokushovirinae	Microviridae sp.	4375	USA	minnow	ctdc874	tissue
118	MH616870	Unclassified	Gokushovirinae	Microviridae sp.	4434	USA	minnow	ctbe824	tissue
119	MH617126	Unclassified	Gokushovirinae	Microviridae sp.	4335	USA	minnow	ctbj887	tissue
120	MH617029	Unclassified	Gokushovirinae	Microviridae sp.	4408	USA	minnow	cthc848	stool
121	MH616810	Unclassified	Gokushovirinae	Microviridae sp.	4400	USA	minnow	ctcc853	tissue
122	MH617218	Unclassified	Gokushovirinae	Microviridae sp.	4410	USA	minnow	ctde163	tissue
123	MH617037	Unclassified	Gokushovirinae	Microviridae sp.	4384	USA	minnow	ctbb868	tissue
124	MH617088	Unclassified	Gokushovirinae	Microviridae sp.	4355	USA	minnow	ctca883	tissue
125	MH616807	Unclassified	Gokushovirinae	Microviridae sp.	4423	USA	minnow	ctbb155	tissue
126	MH616859	Unclassified	Gokushovirinae	Microviridae sp.	4401	USA	minnow	ctce852	tissue
127	MH622930	Unclassified	Gokushovirinae	Microviridae sp.	4408	USA	minnow	ctfj846	tissue
128	MH617025	Unclassified	Gokushovirinae	Microviridae sp.	4344	USA	minnow	ctbd885	tissue
129	MH616970	Unclassified	Gokushovirinae	Microviridae sp.	4469	USA	minnow	ctfd134	tissue
130	MH616998	Unclassified	Gokushovirinae	Microviridae sp.	4397	USA	minnow	ctdc857	tissue
131	MH617439	Unclassified	Gokushovirinae	Microviridae sp.	4446	USA	minnow	ctdi816	tissue
132	MH616717	Unclassified	Gokushovirinae	Microviridae sp.	4373	USA	minnow	ctjj876	tissue
133	MH616700	Unclassified	Gokushovirinae	Microviridae sp.	4364	USA	minnow	ctcb878	tissue
134	MH616994	Unclassified	Gokushovirinae	Microviridae sp.	4441	USA	minnow	ctcc821	tissue
135	MH617127	Unclassified	Gokushovirinae	Microviridae sp.	4420	USA	minnow	ctbh834	tissue
136	KT264811	Unclassified	Gokushovirinae	Gokushovirus WZ-2015a	4383	China	crown	63CrownNew1	feces
137	MH617757	Unclassified	Gokushovirinae	Microviridae sp.	4567	USA	minnow	ctbb740	tissue
138	MH617505	Unclassified	Gokushovirinae	Microviridae sp.	4558	USA	minnow	ctbi747	tissue
139	MH617638	Unclassified	Gokushovirinae	Microviridae sp.	4532	USA	minnow	ctib106	tissue
140	MH616797	Unclassified	Gokushovirinae	Microviridae sp.	4347	USA	minnow	ctbf884	tissue
141	MH617107	Unclassified	Gokushovirinae	Microviridae sp.	4546	USA	minnow	ctba752	tissue
142	MH617576	Unclassified	Gokushovirinae	Microviridae sp.	4440	USA	minnow	ctcc822	tissue
143	MH617685	Unclassified	Gokushovirinae	Microviridae sp.	4363	USA	minnow	ctdc182	tissue
144	MH617344	Unclassified	Gokushovirinae	Microviridae sp.	4325	USA	minnow	ctcj891	tissue
145	MH617602	Unclassified	Gokushovirinae	Microviridae sp.	4404	USA	minnow	ctfg851	tissue
146	MH572419	Gokushovirinae	Gokushovirinae	Microviridae sp.	4268	USA	Ciona robusta	SD_MC_62	intestinal tract
147	MH572492	Gokushovirinae	Gokushovirinae	Microviridae sp.	4141	USA	Ciona robusta	SD_HF_48	intestinal tract
148	KC131024	Unclassified	Gokushovirinae	Marine gokushovirus	4200	Canada: Strait of Georgia, British Columbia	environmental	SOG1
149	MH572282	Gokushovirinae	Gokushovirinae	Microviridae sp.	4200	USA	Ciona robusta	SD_SC_81	intestinal tract
150	KP087946	Gokushovirinae	Gokushovirinae	Eel River basin pequenovirus	4406	USA	environmental	c15437	cold methane seep sediment
151	MH572443	Gokushovirinae	Gokushovirinae	Microviridae sp.	4437	USA	Ciona robusta	SD_MC_22	intestinal tract
152	MH572324	Gokushovirinae	Gokushovirinae	Microviridae sp.	4320	USA	Ciona robusta	SD_SC_78	intestinal tract
153	MH572493	Gokushovirinae	Gokushovirinae	Microviridae sp.	4230	USA	Ciona robusta	SD_HF_33	intestinal tract
154	MH617157	Unclassified	Gokushovirinae	Microviridae sp.	4080	USA	red snapper	ctca94	tissue
155	MH648945	Unclassified	Gokushovirinae	Microviridae sp.	4146	USA	red snapper	ctdb011	tissue
156	MH648953	Unclassified	Gokushovirinae	Microviridae sp.	4323	USA	red snapper	ctcg005	stool
157	MH616864	Unclassified	Gokushovirinae	Microviridae sp.	4272	USA	red snapper	ctcc68	tissue
158	MH572341	Gokushovirinae	Gokushovirinae	Microviridae sp.	4246	USA	Ciona robusta	SD_SC_71	intestinal tract
159	MH649173	Unclassified	Gokushovirinae	Microviridae sp.	4291	USA	red snapper	ctch009	gut
160	MH648903	Unclassified	Gokushovirinae	Microviridae sp.	4294	USA	red snapper	ctia008	tissue
161	MH649001	Unclassified	Gokushovirinae	Microviridae sp.	4232	USA	red snapper	ctbc012	tissue
162	MH572403	Gokushovirinae	Gokushovirinae	Microviridae sp.	4250	USA	Ciona robusta	SD_SF_37	intestinal tract
163	MH617146	Unclassified	Gokushovirinae	Microviridae sp.	4241	USA	red snapper	ctdb64	tissue
164	MH572401	Gokushovirinae	Gokushovirinae	Microviridae sp.	4143	USA	Ciona robusta	SD_SF_40	intestinal tract
165	KC131021	Unclassified	Gokushovirinae	Marine gokushovirus	4129	USA: Gulf of Mexico	environmental	GOM
166	MH572399	Gokushovirinae	Gokushovirinae	Microviridae sp.	4105	USA	Ciona robusta	SD_SF_45	intestinal tract
167	MH572400	Gokushovirinae	Gokushovirinae	Microviridae sp.	4264	USA	Ciona robusta	SD_SF_26	intestinal tract
168	MH616960	Unclassified	Gokushovirinae	Microviridae sp.	4102	USA	red snapper	ctcf6	tissue
169	MH572513	Gokushovirinae	Gokushovirinae	Microviridae sp.	4221	USA	Ciona robusta	SD_HF_53	intestinal tract
170	MH649164	Unclassified	Gokushovirinae	Microviridae sp.	4165	USA	red snapper	ctbj013	gut
171	MH648905	Unclassified	Gokushovirinae	Microviridae sp.	4151	USA	red snapper	ctca002	stool
172	MH616975	Unclassified	Gokushovirinae	Microviridae sp.	4077	USA	red snapper	ctdc25	tissue
173	MH572343	Gokushovirinae	Gokushovirinae	Microviridae sp.	4136	USA	Ciona robusta	SD_SC_97	intestinal tract
174	MH572514	Gokushovirinae	Gokushovirinae	Microviridae sp.	4172	USA	Ciona robusta	SD_HF_40	intestinal tract
175	MH572402	Gokushovirinae	Gokushovirinae	Microviridae sp.	4090	USA	Ciona robusta	SD_SF_47	intestinal tract
176	MH572453	Gokushovirinae	Gokushovirinae	Microviridae sp.	4249	USA	Ciona robusta	SD_MC_65	intestinal tract
177	MH617250	Unclassified	Gokushovirinae	Microviridae sp.	4126	USA	red snapper	ctge89	tissue
178	MH616734	Unclassified	Gokushovirinae	Microviridae sp.	4205	USA	red snapper	ctbg73	stool
179	MH616890	Unclassified	Gokushovirinae	Microviridae sp.	4119	USA	red snapper	ctbh90	tissue
180	MH572342	Gokushovirinae	Gokushovirinae	Microviridae sp.	4211	USA	Ciona robusta	SD_SC_79	intestinal tract
181	MH572340	Gokushovirinae	Gokushovirinae	Microviridae sp.	4153	USA	Ciona robusta	SD_SC_88	intestinal tract
182	MH572441	Gokushovirinae	Gokushovirinae	Microviridae sp.	4152	USA	Ciona robusta	SD_MC_80	intestinal tract
183	SectLung2LLL 002	Gokushovirinae	Gokushovirinae	SectLung2LLL 002	4196	USA	environmental		human lung	metagenomic
184	KP087939	Gokushovirinae	Gokushovirinae	Eel River basin pequenovirus	4265	USA	environmental	c7882	cold methane seep sediment
185	MG945682	Unclassified	Gokushovirinae	Microviridae sp.	4280	China	egret	1120-1706	feces
186	MH617398	Unclassified	Gokushovirinae	Microviridae sp.	4239	USA	red snapper	ctbg66	stool
187	MK249231	Unclassified	Gokushovirinae	Blackfly microvirus SF02	4238	New Zealand	Austrosimulium ungulatum	206	whole insect
188	MH572281	Gokushovirinae	Gokushovirinae	Microviridae sp.	3988	USA	Ciona robusta	SD_SC_105	intestinal tract
189	MH572421	Gokushovirinae	Gokushovirinae	Microviridae sp.	4440	USA	Ciona robusta	SD_MC_21	intestinal tract
190	MH616662	Unclassified	Gokushovirinae	Microviridae sp.	4459	USA	minnow	ctbg809	tissue
191	MH616876	Unclassified	Gokushovirinae	Microviridae sp.	4322	USA	red snapper	ctdb54	stool
192	MH572323	Gokushovirinae	Gokushovirinae	Microviridae sp.	4084	USA	Ciona robusta	SD_SC_101	intestinal tract
193	MH572322	Gokushovirinae	Gokushovirinae	Microviridae sp.	4195	USA	Ciona robusta	SD_SC_82	intestinal tract
194	MH572328	Gokushovirinae	Gokushovirinae	Microviridae sp.	4053	USA	Ciona robusta	SD_SC_107	intestinal tract
195	KP087949	Gokushovirinae	Gokushovirinae	Eel River basin pequenovirus	4180	USA	environmental	c15773	cold methane seep sediment
196	MH572440	Gokushovirinae	Gokushovirinae	Microviridae sp.	4106	USA	Ciona robusta	SD_MC_92	intestinal tract
197	MH572325	Gokushovirinae	Gokushovirinae	Microviridae sp.	4018	USA	Ciona robusta	SD_SC_103	intestinal tract
198	MH572326	Gokushovirinae	Gokushovirinae	Microviridae sp.	4345	USA	Ciona robusta	SD_SC_66	intestinal tract
199	MH572442	Gokushovirinae	Gokushovirinae	Microviridae sp.	4248	USA	Ciona robusta	SD_MC_66	intestinal tract
200	MH572329	Gokushovirinae	Gokushovirinae	Microviridae sp.	4292	USA	Ciona robusta	SD_SC_59	intestinal tract
201	MH992211	Unclassified	Gokushovirinae	Apis mellifera associated microvirus 19	4355	USA	Apis mellifera linguistica	INH_SP_266	Hemolymph
202	MK249223	Unclassified	Gokushovirinae	Blackfly microvirus SF02	4368	New Zealand	Austrosimulium ungulatum	183	whole insect
203	MK249225	Unclassified	Gokushovirinae	Blackfly microvirus SF02	4351	New Zealand	Austrosimulium ungulatum	185	whole insect
204	MH572438	Gokushovirinae	Gokushovirinae	Microviridae sp.	4169	USA	Ciona robusta	SD_MC_78	intestinal tract
205	MH572327	Gokushovirinae	Gokushovirinae	Microviridae sp.	4194	USA	Ciona robusta	SD_SC_83	intestinal tract
206	MH617759	Unclassified	Gokushovirinae	Microviridae sp.	4198	USA	red snapper	ctgj75	tissue
207	MH572320	Gokushovirinae	Gokushovirinae	Microviridae sp.	4326	USA	Ciona robusta	SD_SC_51	intestinal tract
208	MH572397	Gokushovirinae	Gokushovirinae	Microviridae sp.	4428	USA	Ciona robusta	SD_SF_12	intestinal tract
209	KP087945	Gokushovirinae	Gokushovirinae	Eel River basin pequenovirus	4314	USA	environmental	c15138	cold methane seep sediment
210	MH572321	Gokushovirinae	Gokushovirinae	Microviridae sp.	4340	USA	Ciona robusta	SD_SC_74	intestinal tract
211	MH572314	Gokushovirinae	Gokushovirinae	Microviridae sp.	4207	USA	Ciona robusta	SD_SC_77	intestinal tract
212	MH572318	Gokushovirinae	Gokushovirinae	Microviridae sp.	4447	USA	Ciona robusta	SD_SC_28	intestinal tract
213	MH572319	Gokushovirinae	Gokushovirinae	Microviridae sp.	4285	USA	Ciona robusta	SD_SC_60	intestinal tract
214	MH572439	Gokushovirinae	Gokushovirinae	Microviridae sp.	4385	USA	Ciona robusta	SD_MC_35	intestinal tract
215	MH572316	Gokushovirinae	Gokushovirinae	Microviridae sp.	4266	USA	Ciona robusta	SD_SC_63	intestinal tract
216	MH572315	Gokushovirinae	Gokushovirinae	Microviridae sp.	4342	USA	Ciona robusta	SD_SC_48	intestinal tract
217	MH572511	Gokushovirinae	Gokushovirinae	Microviridae sp.	4189	USA	Ciona robusta	SD_HF_38	intestinal tract
218	MH572396	Gokushovirinae	Gokushovirinae	Microviridae sp.	4188	USA	Ciona robusta	SD_SF_29	intestinal tract
219	MH572395	Gokushovirinae	Gokushovirinae	Microviridae sp.	4163	USA	Ciona robusta	SD_SF_35	intestinal tract
220	MH572394	Gokushovirinae	Gokushovirinae	Microviridae sp.	4107	USA	Ciona robusta	SD_SF_51	intestinal tract
221	MH572510	Gokushovirinae	Gokushovirinae	Microviridae sp.	4126	USA	Ciona robusta	SD_HF_52	intestinal tract
222	MH572317	Gokushovirinae	Gokushovirinae	Microviridae sp.	4178	USA	Ciona robusta	SD_SC_86	intestinal tract
223	MH616786	Unclassified	Gokushovirinae	Microviridae sp.	4912	USA	minnow	ctcd625	stool
224	MK249182	Unclassified	Gokushovirinae	Blackfly microvirus SF02	4618	New Zealand	Austrosimulium ungulatum	110	whole insect
225	MK249200	Unclassified	Gokushovirinae	Blackfly microvirus SF02	4547	New Zealand	Austrosimulium ungulatum	139	whole insect
226	MH616682	Unclassified	Gokushovirinae	Microviridae sp.	4407	USA	minnow	ctba849	tissue
227	MH616985	Unclassified	Gokushovirinae	Microviridae sp.	4644	USA	minnow	ctcb703	tissue
228	MK249172	Unclassified	Gokushovirinae	Blackfly microvirus SF02	4733	New Zealand	Austrosimulium ungulatum	91	whole insect
229	MH616977	Unclassified	Gokushovirinae	Microviridae sp.	4489	USA	minnow	ctcc788	tissue
230	MK249187	Unclassified	Gokushovirinae	Blackfly microvirus SF02	4617	New Zealand	Austrosimulium ungulatum	120	whole insect
231	MK249186	Unclassified	Gokushovirinae	Blackfly microvirus SF02	4621	New Zealand	Austrosimulium ungulatum	118	whole insect
232	MK249179	Unclassified	Gokushovirinae	Blackfly microvirus SF02	4680	New Zealand	Austrosimulium ungulatum	106	whole insect
233	MK249181	Unclassified	Gokushovirinae	Blackfly microvirus SF02	4647	New Zealand	Austrosimulium ungulatum	108	whole insect
234	MG945161	Unclassified	Gokushovirinae	Microviridae sp.	4797	China	parrot	405-1507	feces
235	MK249131	Unclassified	Gokushovirinae	Blackfly microvirus SF02	4594	New Zealand	Austrosimulium ungulatum	14	whole insect
236	MK249144	Unclassified	Gokushovirinae	Blackfly microvirus SF02	4841	New Zealand	Austrosimulium ungulatum	32	whole insect
237	MK249156	Unclassified	Gokushovirinae	Blackfly microvirus SF02	4980	New Zealand	Austrosimulium ungulatum	57	whole insect
238	MK249160	Unclassified	Gokushovirinae	Blackfly microvirus SF02	4870	New Zealand	Austrosimulium ungulatum	73	whole insect
239	MK249159	Unclassified	Gokushovirinae	Blackfly microvirus SF02	4901	New Zealand	Austrosimulium ungulatum	71	whole insect
240	MK249167	Unclassified	Gokushovirinae	Blackfly microvirus SF02	4825	New Zealand	Austrosimulium ungulatum	83	whole insect
241	MH616688	Unclassified	Gokushovirinae	Microviridae sp.	4484	USA	minnow	ctdc796	tissue
242	MH616863	Unclassified	Gokushovirinae	Microviridae sp.	4680	USA	rainbow trout	ctca11	tissue
243	MK249206	Unclassified	Gokushovirinae	Blackfly microvirus SF02	4460	New Zealand	Austrosimulium ungulatum	149	whole insect
244	MH617504	Unclassified	Gokushovirinae	Microviridae sp.	4602	USA	minnow	ctce069	tissue
245	MH617349	Unclassified	Gokushovirinae	Microviridae sp.	4535	USA	minnow	ctcd761	stool
246	MH617308	Unclassified	Gokushovirinae	Microviridae sp.	4559	USA	minnow	cthh743	tissue
247	MH617422	Unclassified	Gokushovirinae	Microviridae sp.	4624	USA	minnow	ctbf711	tissue
248	MH616775	Unclassified	Gokushovirinae	Microviridae sp.	4790	USA	minnow	ctci012	tissue
249	MH617049	Unclassified	Gokushovirinae	Microviridae sp.	4541	USA	minnow	ctba755	tissue
250	MK249224	Unclassified	Gokushovirinae	Blackfly microvirus SF02	4293	New Zealand	Austrosimulium ungulatum	184	whole insect
251	MK249230	Unclassified	Gokushovirinae	Blackfly microvirus SF02	4302	New Zealand	Austrosimulium ungulatum	195	whole insect
252	MK249227	Unclassified	Gokushovirinae	Blackfly microvirus SF02	4318	New Zealand	Austrosimulium ungulatum	189	whole insect
253	MH617249	Unclassified	Gokushovirinae	Microviridae sp.	4238	USA	red snapper	ctba67	tissue
254	MH992181	Unclassified	Gokushovirinae	Apis mellifera associated microvirus 8	4893	USA	Apis mellifera linguistica	INH_SP_151	Hemolymph
255	MH617440	Unclassified	Gokushovirinae	Microviridae sp.	4173	USA	haddock	ctbe72	tissue
256	MK249189	Unclassified	Gokushovirinae	Blackfly microvirus SF02	4499	New Zealand	Austrosimulium ungulatum	123	whole insect
257	MK249220	Unclassified	Gokushovirinae	Blackfly microvirus SF02	4400	New Zealand	Austrosimulium ungulatum	175	whole insect
258	MH617044	Unclassified	Gokushovirinae	Microviridae sp.	4697	USA	minnow	ctcg685	tissue
259	MH617359	Unclassified	Gokushovirinae	Microviridae sp.	4497	USA	minnow	ctca781	tissue
260	MK249219	Unclassified	Gokushovirinae	Blackfly microvirus SF02	4445	New Zealand	Austrosimulium ungulatum	174	whole insect
261	MK249195	Unclassified	Gokushovirinae	Blackfly microvirus SF02	4498	New Zealand	Austrosimulium ungulatum	130	whole insect
262	MK249127	Unclassified	Gokushovirinae	Blackfly microvirus SF02	4873	New Zealand	Austrosimulium ungulatum	9	whole insect
263	MH617364	Unclassified	Gokushovirinae	Microviridae sp.	4628	USA	minnow	ctda709	tissue
264	MK249162	Unclassified	Gokushovirinae	Blackfly microvirus SF02	4789	New Zealand	Austrosimulium ungulatum	75	whole insect
265	MK249174	Unclassified	Gokushovirinae	Blackfly microvirus SF02	4646	New Zealand	Austrosimulium ungulatum	97	whole insect
266	MH617614	Unclassified	Gokushovirinae	Microviridae sp.	4810	USA	minnow	ctbj654	tissue
267	KT264810	Unclassified	Gokushovirinae	Gokushovirus WZ-2015a	4862	China	bird	62Brd02	feces
268	MK249204	Unclassified	Gokushovirinae	Blackfly microvirus SF02	4521	New Zealand	Austrosimulium ungulatum	146	whole insect
269	KT264808	Unclassified	Gokushovirinae	Gokushovirus WZ-2015a	4812	China	bird	60Brd01	feces
270	MH617161	Unclassified	Gokushovirinae	Microviridae sp.	4603	USA	minnow	ctcc067	stool
271	MH617498	Unclassified	Gokushovirinae	Microviridae sp.	4682	USA	minnow	ctcb690	tissue
272	MH992165	Unclassified	Gokushovirinae	Apis mellifera associated microvirus 7	4703	USA	Apis mellifera carnica	BeeFHemo_SP_55	Hemolymph
273	KT264809	Unclassified	Gokushovirinae	Gokushovirus WZ-2015a	4876	China	bird	61Brd11	feces
274	MK249132	Unclassified	Gokushovirinae	Blackfly microvirus SF02	4675	New Zealand	Austrosimulium ungulatum	15	whole insect
275	MH616790	Unclassified	Gokushovirinae	Microviridae sp.	4602	USA	minnow	ctda718	tissue
276	MK249178	Unclassified	Gokushovirinae	Blackfly microvirus SF02	4692	New Zealand	Austrosimulium ungulatum	104	whole insect
277	MK249212	Unclassified	Gokushovirinae	Blackfly microvirus SF02	4484	New Zealand	Austrosimulium ungulatum	163	whole insect
278	MK249198	Unclassified	Gokushovirinae	Blackfly microvirus SF02	4551	New Zealand	Austrosimulium ungulatum	137	whole insect
279	MK249150	Unclassified	Gokushovirinae	Blackfly microvirus SF02	4633	New Zealand	Austrosimulium ungulatum	46	whole insect
280	MK249149	Unclassified	Gokushovirinae	Blackfly microvirus SF02	4565	New Zealand	Austrosimulium ungulatum	45	whole insect
281	MK249153	Unclassified	Gokushovirinae	Blackfly microvirus SF02	4581	New Zealand	Austrosimulium ungulatum	51	whole insect
282	MK249155	Unclassified	Gokushovirinae	Blackfly microvirus SF02	4637	New Zealand	Austrosimulium ungulatum	54	whole insect
283	MK249129	Unclassified	Gokushovirinae	Blackfly microvirus SF02	4625	New Zealand	Austrosimulium ungulatum	12	whole insect
284	MK249194	Unclassified	Gokushovirinae	Blackfly microvirus SF02	4570	New Zealand	Austrosimulium ungulatum	129	whole insect
285	MK249196	Unclassified	Gokushovirinae	Blackfly microvirus SF02	4558	New Zealand	Austrosimulium ungulatum	131	whole insect
286	MK249214	Unclassified	Gokushovirinae	Blackfly microvirus SF02	4487	New Zealand	Austrosimulium ungulatum	165	whole insect
287	MH616865	Unclassified	Gokushovirinae	Microviridae sp.	4485	USA	minnow	ctcg793	tissue
288	MH616718	Unclassified	Gokushovirinae	Microviridae sp.	4477	USA	minnow	ctda801	tissue
289	MK496752	Unclassified	Gokushovirinae	Capybara microvirus Cap1_SP_228	4558	Brazil	Hydrochoerus hydrochaeris	Cap1_SP_228	feces
290	MK249137	Unclassified	Gokushovirinae	Blackfly microvirus SF02	4565	New Zealand	Austrosimulium ungulatum	22	whole insect
291	MK249205	Unclassified	Gokushovirinae	Blackfly microvirus SF02	4549	New Zealand	Austrosimulium ungulatum	148	whole insect
292	MK249130	Unclassified	Gokushovirinae	Blackfly microvirus SF02	4660	New Zealand	Austrosimulium ungulatum	13	whole insect
293	MK249152	Unclassified	Gokushovirinae	Blackfly microvirus SF02	4731	New Zealand	Austrosimulium ungulatum	50	whole insect
294	MK249175	Unclassified	Gokushovirinae	Blackfly microvirus SF02	4700	New Zealand	Austrosimulium ungulatum	98	whole insect
295	MK249184	Unclassified	Gokushovirinae	Blackfly microvirus SF02	4596	New Zealand	Austrosimulium ungulatum	116	whole insect
296	MK249136	Unclassified	Gokushovirinae	Blackfly microvirus SF02	4656	New Zealand	Austrosimulium ungulatum	21	whole insect
297	MK249170	Unclassified	Gokushovirinae	Blackfly microvirus SF02	4615	New Zealand	Austrosimulium ungulatum	88	whole insect
298	MK249164	Unclassified	Gokushovirinae	Blackfly microvirus SF02	4711	New Zealand	Austrosimulium ungulatum	79	whole insect
299	MK249142	Unclassified	Gokushovirinae	Blackfly microvirus SF02	4689	New Zealand	Austrosimulium ungulatum	30	whole insect
300	MK249140	Unclassified	Gokushovirinae	Blackfly microvirus SF02	4694	New Zealand	Austrosimulium ungulatum	27	whole insect
301	MK249169	Unclassified	Gokushovirinae	Blackfly microvirus SF02	4768	New Zealand	Austrosimulium ungulatum	87	whole insect
302	MK249145	Unclassified	Gokushovirinae	Blackfly microvirus SF02	4727	New Zealand	Austrosimulium ungulatum	34	whole insect
303	MK249161	Unclassified	Gokushovirinae	Blackfly microvirus SF02	4765	New Zealand	Austrosimulium ungulatum	74	whole insect
304	MK249171	Unclassified	Gokushovirinae	Blackfly microvirus SF02	4630	New Zealand	Austrosimulium ungulatum	89	whole insect
305	MK249168	Unclassified	Gokushovirinae	Blackfly microvirus SF02	4779	New Zealand	Austrosimulium ungulatum	84	whole insect
306	MH617254	Unclassified	Gokushovirinae	Microviridae sp.	4626	USA	minnow	ctbc710	tissue
307	MK249139	Unclassified	Gokushovirinae	Blackfly microvirus SF02	4582	New Zealand	Austrosimulium ungulatum	25	whole insect
308	MH616928	Unclassified	Gokushovirinae	Microviridae sp.	4583	USA	minnow	ctce731	tissue
309	MH617503	Unclassified	Gokushovirinae	Microviridae sp.	4558	USA	minnow	ctcg092	stool
310	MK249154	Unclassified	Gokushovirinae	Blackfly microvirus SF02	4667	New Zealand	Austrosimulium ungulatum	52	whole insect
311	MH617057	Unclassified	Gokushovirinae	Microviridae sp.	4610	USA	minnow	ctjj715	tissue
312	MH617424	Unclassified	Gokushovirinae	Microviridae sp.	4599	USA	minnow	ctcb721	tissue
313	MK249188	Unclassified	Gokushovirinae	Blackfly microvirus SF02	4591	New Zealand	Austrosimulium ungulatum	122	whole insect
314	MK249192	Unclassified	Gokushovirinae	Blackfly microvirus SF02	4581	New Zealand	Austrosimulium ungulatum	126	whole insect
315	MK249128	Unclassified	Gokushovirinae	Blackfly microvirus SF02	4544	New Zealand	Austrosimulium ungulatum	11	whole insect
316	MH616751	Unclassified	Gokushovirinae	Microviridae sp.	4739	USA	minnow	ctci669	tissue
317	KM589508	Gokushovirinae	Gokushovirinae	Gokushovirinae Fen672_31	4624	France: Macif Central, Saint-Antheme	environmental	Fen672_31	sphagnum-peat soil
318	MH617389	Unclassified	Gokushovirinae	Microviridae sp.	4824	USA	minnow	ctbh645	tissue
319	MH617293	Unclassified	Gokushovirinae	Microviridae sp.	4770	USA	minnow	ctcf663	tissue
320	MK249163	Unclassified	Gokushovirinae	Blackfly microvirus SF02	4774	New Zealand	Austrosimulium ungulatum	78	whole insect
321	MH616638	Unclassified	Gokushovirinae	Microviridae sp.	4779	USA	minnow	ctcc659	tissue
322	MK249176	Unclassified	Gokushovirinae	Blackfly microvirus SF02	4706	New Zealand	Austrosimulium ungulatum	99	whole insect
323	MK249158	Unclassified	Gokushovirinae	Blackfly microvirus SF02	4633	New Zealand	Austrosimulium ungulatum	69	whole insect
324	MK249180	Unclassified	Gokushovirinae	Blackfly microvirus SF02	4706	New Zealand	Austrosimulium ungulatum	107	whole insect
325	MH617237	Unclassified	Gokushovirinae	Microviridae sp.	4891	USA	minnow	ctbb630	tissue
326	MH616692	Unclassified	Gokushovirinae	Microviridae sp.	4919	USA	minnow	ctde624	tissue
327	MK249166	Unclassified	Gokushovirinae	Blackfly microvirus SF02	4799	New Zealand	Austrosimulium ungulatum	82	whole insect
328	MH992182	Unclassified	Gokushovirinae	Apis mellifera associated microvirus 16	4882	USA	Apis mellifera linguistica	INH_SP_153	Hemolymph
329	MH572426	Gokushovirinae	Gokushovirinae	Microviridae sp.	4452	USA	Ciona robusta	SD_MC_17	intestinal tract
330	MH572494	Gokushovirinae	Gokushovirinae	Microviridae sp.	4497	USA	Ciona robusta	SD_HF_8	intestinal tract
331	MH572334	Gokushovirinae	Gokushovirinae	Microviridae sp.	4248	USA	Ciona robusta	SD_SC_68	intestinal tract
332	MH572333	Gokushovirinae	Gokushovirinae	Microviridae sp.	4467	USA	Ciona robusta	SD_SC_24	intestinal tract
333	MH992209	Unclassified	Gokushovirinae	Apis mellifera associated microvirus 17	4394	USA	Apis mellifera linguistica	INH_SP_257	Hemolymph
334	KX259464	Unclassified	Gokushovirinae	uncultured virus	4222	USA: Thomas P Smith Wastewater Reclamation Facility, Tallahassee, Florida	environmental	Wastewater_Microviridae_FL10	wastewater
335	MH992157	Unclassified	Gokushovirinae	Apis mellifera associated microvirus 3	4770	USA	Apis mellifera carnica	BeeCNH_SP_2675	Hemolymph
336	MH992174	Unclassified	Gokushovirinae	Apis mellifera associated microvirus 3	4770	USA	Apis mellifera linguistica	IFH_SP_61	Hemolymph
337	MH617519	Unclassified	Gokushovirinae	Microviridae sp.	4419	USA	minnow	ctca837	tissue
338	MH617247	Unclassified	Gokushovirinae	Microviridae sp.	4208	USA	minnow	ctbb942	tissue
339	MH992169	Unclassified	Gokushovirinae	Apis mellifera associated microvirus 6	4410	USA	Apis mellifera carnica	BeeNHemo_SP_302	brain
340	KX259471	Unclassified	Gokushovirinae	uncultured virus	4512	USA: Thomas P Smith Wastewater Reclamation Facility, Tallahassee, Florida	environmental	Wastewater_Microviridae_FL17	wastewater
341	MH617270	Unclassified	Gokushovirinae	Microviridae sp.	4598	USA	minnow	ctbf723	tissue
342	MG945313	Unclassified	Gokushovirinae	Microviridae sp.	4314	China	flamingo	1168-1706	feces
343	MG945322	Unclassified	Gokushovirinae	Microviridae sp.	4314	China	flamingo	1658-1706	feces
344	KX259465	Unclassified	Gokushovirinae	uncultured virus	4200	USA: Thomas P Smith Wastewater Reclamation Facility, Tallahassee, Florida	environmental	Wastewater_Microviridae_FL11	wastewater
345	MG945546	Unclassified	Gokushovirinae	Microviridae sp.	4296	China	flamingo	2620-1706	feces
346	MH616974	Unclassified	Gokushovirinae	Microviridae sp.	4495	USA	minnow	ctij121	tissue
347	MH992195	Unclassified	Gokushovirinae	Apis mellifera associated microvirus 28	4559	USA	Apis mellifera linguistica	INH_SP_214	Hemolymph
348	MH572474	Gokushovirinae	Gokushovirinae	Microviridae sp.	4317	USA	Ciona robusta	SD_MF_21	intestinal tract
349	MH617179	Unclassified	Gokushovirinae	Microviridae sp.	4424	USA	minnow	ctid828	tissue
350	MH572512	Gokushovirinae	Gokushovirinae	Microviridae sp.	4426	USA	Ciona robusta	SD_HF_15	intestinal tract
351	KT264812	Unclassified	Gokushovirinae	Gokushovirus WZ-2015a	4672	China	bird	64Brd03	feces
352	MG945475	Unclassified	Gokushovirinae	Microviridae sp.	4671	China	dog	571-1602	feces
353	MH617205	Unclassified	Gokushovirinae	Microviridae sp.	4247	USA	minnow	ctcj931	tissue
354	MH992170	Unclassified	Gokushovirinae	Apis mellifera associated microvirus 31	4345	USA	Apis mellifera carnica	BeeNHemo_SP_324	Hemolymph
355	MH992193	Unclassified	Gokushovirinae	Apis mellifera associated microvirus 32	4569	USA	Apis mellifera linguistica	INH_SP_209	Hemolymph
356	KX259468	Unclassified	Gokushovirinae	uncultured virus	4774	USA: Thomas P Smith Wastewater Reclamation Facility, Tallahassee, Florida	environmental	Wastewater_Microviridae_FL14	wastewater
357	MH992183	Unclassified	Gokushovirinae	Apis mellifera associated microvirus 33	4756	USA	Apis mellifera linguistica	INH_SP_169	Hemolymph
358	KX259475	Unclassified	Gokushovirinae	uncultured virus	4641	USA: Thomas P Smith Wastewater Reclamation Facility, Tallahassee, Florida	environmental	Wastewater_Microviridae_FL21
359	MH617516	Unclassified	Gokushovirinae	Microviridae sp.	4635	USA	minnow	cthd705	tissue
360	MH622936	Unclassified	Gokushovirinae	Microviridae sp.	4374	USA	minnow	ctgi875	tissue
361	MH617623	Unclassified	Gokushovirinae	Microviridae sp.	4534	USA	minnow	ctca762	tissue
362	MH992155	Unclassified	Gokushovirinae	Apis mellifera associated microvirus 60	4557	USA	Apis mellifera carnica	BeeCFH_SP_3639	Hemolymph
363	MH992196	Unclassified	Gokushovirinae	Apis mellifera associated microvirus 60	4557	USA	Apis mellifera linguistica	INH_SP_216	Hemolymph
364	MH617546	Unclassified	Gokushovirinae	Microviridae sp.	4454	USA	minnow	ctdb813	tissue
365	MH992205	Unclassified	Gokushovirinae	Apis mellifera associated microvirus 61	4448	USA	Apis mellifera linguistica	INH_SP_242	Hemolymph
366	MH572503	Gokushovirinae	Gokushovirinae	Microviridae sp.	4449	USA	Ciona robusta	SD_HF_12	intestinal tract
367	MH992158	Unclassified	Gokushovirinae	Apis mellifera associated microvirus 20	4691	USA	Apis mellifera carnica	BeeCNH_SP_2766	Hemolymph
368	MH992191	Unclassified	Gokushovirinae	Apis mellifera associated microvirus 23	4578	USA	Apis mellifera linguistica	INH_SP_207	Hemolymph
369	MK249183	Unclassified	Gokushovirinae	Blackfly microvirus SF02	4608	New Zealand	Austrosimulium ungulatum	115	whole insect
370	KX259456	Unclassified	Gokushovirinae	uncultured virus	4563	USA: Thomas P Smith Wastewater Reclamation Facility, Tallahassee, Florida	environmental	Wastewater_Microviridae_FL2	wastewater
371	MH617735	Unclassified	Gokushovirinae	Microviridae sp.	4481	USA	minnow	ctbb130	tissue
372	MH992197	Unclassified	Gokushovirinae	Apis mellifera associated microvirus 21	4548	USA	Apis mellifera linguistica	INH_SP_217	Hemolymph
373	MH617731	Unclassified	Gokushovirinae	Microviridae sp.	4586	USA	minnow	ctdb081	tissue
374	MH992218	Unclassified	Gokushovirinae	Apis mellifera associated microvirus 22	4278	USA	Apis mellifera linguistica	INH_SP_293	Hemolymph
375	MH616804	Unclassified	Gokushovirinae	Microviridae sp.	4703	USA	minnow	ctci680	tissue
376	68 Microbialite 003	Gokushovirinae	Gokushovirinae	68 Microbialite 003	4660	Bahamas	environmental		microbialite	metagenomic
377	MH992207	Unclassified	Gokushovirinae	Apis mellifera associated microvirus 25	4431	USA	Apis mellifera linguistica	INH_SP_247	Hemolymph
378	AF306496	Gokushovirinae	Gokushovirinae	Bdellovibrio phage phiMH2K	4594		Bdellovibrio bacteriovorus
379	MH616852	Unclassified	Gokushovirinae	Microviridae sp.	4468	USA	haddock	ctbf59	tissue
380	MH992178	Unclassified	Gokushovirinae	Apis mellifera associated microvirus 27	4587	USA	Apis mellifera linguistica	IFH_SP_67	Hemolymph
381	MH992194	Unclassified	Gokushovirinae	Apis mellifera associated microvirus 26	4566	USA	Apis mellifera linguistica	INH_SP_211	Hemolymph
382	MH992160	Unclassified	Gokushovirinae	Apis mellifera associated microvirus 24	4600	USA	Apis mellifera carnica	BeeCNH_SP_2907	Hemolymph
383	MH992177	Unclassified	Gokushovirinae	Apis mellifera associated microvirus 24	4600	USA	Apis mellifera linguistica	IFH_SP_66	Hemolymph
384	MH992189	Unclassified	Gokushovirinae	Apis mellifera associated microvirus 24	4600	USA	Apis mellifera linguistica	INH_SP_200	Hemolymph
385	MH572473	Gokushovirinae	Gokushovirinae	Microviridae sp.	4344	USA	Ciona robusta	SD_MF_22	intestinal tract
386	MH622931	Unclassified	Gokushovirinae	Microviridae sp.	4497	USA	minnow	ctbi780	tissue
387	MH992203	Unclassified	Gokushovirinae	Apis mellifera associated microvirus 29	4470	USA	Apis mellifera linguistica	INH_SP_235	Hemolymph
388	MH572434	Gokushovirinae	Gokushovirinae	Microviridae sp.	4319	USA	Ciona robusta	SD_MC_49	intestinal tract
389	MH572433	Gokushovirinae	Gokushovirinae	Microviridae sp.	4457	USA	Ciona robusta	SD_MC_47	intestinal tract
390	MH572331	Gokushovirinae	Gokushovirinae	Microviridae sp.	4181	USA	Ciona robusta	SD_SC_85	intestinal tract
391	MH572392	Gokushovirinae	Gokushovirinae	Microviridae sp.	4421	USA	Ciona robusta	SD_SF_13	intestinal tract
392	MH572300	Gokushovirinae	Gokushovirinae	Microviridae sp.	4526	USA	Ciona robusta	SD_SC_15	intestinal tract
393	MH572302	Gokushovirinae	Gokushovirinae	Microviridae sp.	4416	USA	Ciona robusta	SD_SC_37	intestinal tract
394	MH572301	Gokushovirinae	Gokushovirinae	Microviridae sp.	4470	USA	Ciona robusta	SD_SC_23	intestinal tract
395	MH572393	Gokushovirinae	Gokushovirinae	Microviridae sp.	4361	USA	Ciona robusta	SD_SF_18	intestinal tract
396	MH572435	Gokushovirinae	Gokushovirinae	Microviridae sp.	4572	USA	Ciona robusta	SD_MC_20	intestinal tract
397	MH572309	Gokushovirinae	Gokushovirinae	Microviridae sp.	4511	USA	Ciona robusta	SD_SC_18	intestinal tract
398	MH572310	Gokushovirinae	Gokushovirinae	Microviridae sp.	4486	USA	Ciona robusta	SD_SC_21	intestinal tract
399	MH572303	Gokushovirinae	Gokushovirinae	Microviridae sp.	4331	USA	Ciona robusta	SD_SC_50	intestinal tract
400	MH572308	Gokushovirinae	Gokushovirinae	Microviridae sp.	4413	USA	Ciona robusta	SD_SC_111	intestinal tract
401	MH572436	Gokushovirinae	Gokushovirinae	Microviridae sp.	4415	USA	Ciona robusta	SD_MC_104	intestinal tract
402	MH572307	Gokushovirinae	Gokushovirinae	Microviridae sp.	4325	USA	Ciona robusta	SD_SC_52	intestinal tract
403	MH572469	Gokushovirinae	Gokushovirinae	Microviridae sp.	4398	USA	Ciona robusta	SD_MF_14	intestinal tract
404	MH572509	Gokushovirinae	Gokushovirinae	Microviridae sp.	4368	USA	Ciona robusta	SD_HF_18	intestinal tract
405	MH572437	Gokushovirinae	Gokushovirinae	Microviridae sp.	4542	USA	Ciona robusta	SD_MC_29	intestinal tract
406	MH648961	Unclassified	Gokushovirinae	Microviridae sp.	4446	USA	seabass	ctbd200	tissue
407	MH572312	Gokushovirinae	Gokushovirinae	Microviridae sp.	4247	USA	Ciona robusta	SD_SC_69	intestinal tract
408	MH616853	Unclassified	Gokushovirinae	Microviridae sp.	4179	USA	red snapper	ctbi77	tissue
409	MH572305	Gokushovirinae	Gokushovirinae	Microviridae sp.	4571	USA	Ciona robusta	SD_SC_11	intestinal tract
410	MH572306	Gokushovirinae	Gokushovirinae	Microviridae sp.	4544	USA	Ciona robusta	SD_SC_30	intestinal tract
411	MH572344	Gokushovirinae	Gokushovirinae	Microviridae sp.	4533	USA	Ciona robusta	SD_SC_14	intestinal tract
412	MH572345	Gokushovirinae	Gokushovirinae	Microviridae sp.	4324	USA	Ciona robusta	SD_SC_53	intestinal tract
413	MH572311	Gokushovirinae	Gokushovirinae	Microviridae sp.	4465	USA	Ciona robusta	SD_SC_26	intestinal tract
414	MH572313	Gokushovirinae	Gokushovirinae	Microviridae sp.	4412	USA	Ciona robusta	SD_SC_38	intestinal tract
415	MH572279	Gokushovirinae	Gokushovirinae	Microviridae sp.	4438	USA	Ciona robusta	SD_SC_31	intestinal tract
416	KP087952	Gokushovirinae	Gokushovirinae	Eel River basin pequenovirus	5310	USA	environmental	c19758	cold methane seep sediment
417	MH572406	Gokushovirinae	Gokushovirinae	Microviridae sp.	4671	USA	Ciona robusta	SD_SF_5	intestinal tract
418	KP087944	Gokushovirinae	Gokushovirinae	Eel River basin pequenovirus	4514	USA	environmental	c13868	cold methane seep sediment
419	KP087936	Gokushovirinae	Gokushovirinae	Eel River basin pequenovirus	4176	USA	environmental	c229	cold methane seep sediment
420	MH572418	Gokushovirinae	Gokushovirinae	Microviridae sp.	4661	USA	Ciona robusta	SD_MC_6	intestinal tract
421	MH572481	Gokushovirinae	Gokushovirinae	Microviridae sp.	4459	USA	Ciona robusta	SD_MF_9	intestinal tract
422	MH572405	Gokushovirinae	Gokushovirinae	Microviridae sp.	4781	USA	Ciona robusta	SD_SF_1	intestinal tract
423	MH572455	Gokushovirinae	Gokushovirinae	Microviridae sp.	4627	USA	Ciona robusta	SD_MC_9	intestinal tract
424	HQ157198	Unclassified	Gokushovirinae	uncultured Microviridae	4478	Atlantic Ocean: North Atlantic Ocean	environmental
425	KP087954	Gokushovirinae	Gokushovirinae	Eel River basin pequenovirus	4700	USA	environmental	c20568	cold methane seep sediment
426	MH572347	Gokushovirinae	Gokushovirinae	Microviridae sp.	4417	USA	Ciona robusta	SD_SC_36	intestinal tract
427	MH572349	Gokushovirinae	Gokushovirinae	Microviridae sp.	4246	USA	Ciona robusta	SD_SC_70	intestinal tract
428	MH572348	Gokushovirinae	Gokushovirinae	Microviridae sp.	4255	USA	Ciona robusta	SD_SC_65	intestinal tract
429	MH622935	Unclassified	Gokushovirinae	Microviridae sp.	4233	USA	red snapper	ctcf69	tissue
430	MG945164	Unclassified	Gokushovirinae	Microviridae sp.	4422	China	dog	413-1602	feces
431	MH616712	Unclassified	Gokushovirinae	Microviridae sp.	4776	USA	minnow	ctci661	tissue
432	MH617134	Unclassified	Gokushovirinae	Microviridae sp.	4662	USA	minnow	ctda697	tissue
433	MH572271	Gokushovirinae	Gokushovirinae	Microviridae sp.	4141	USA	Ciona robusta	SD_SC_92	intestinal tract
434	MH992212	Unclassified	Gokushovirinae	Apis mellifera associated microvirus 10	4348	USA	Apis mellifera linguistica	INH_SP_267	Hemolymph
435	MG945834	Unclassified	Gokushovirinae	Microviridae sp.	4615	China	parus	1742-1502	feces
436	MH617086	Unclassified	Gokushovirinae	Microviridae sp.	4305	USA	minnow	ctcc904	tissue
437	MH622941	Unclassified	Gokushovirinae	Microviridae sp.	4455	USA	minnow	ctcg812	tissue
438	MH617531	Unclassified	Gokushovirinae	Microviridae sp.	4341	USA	minnow	ctda886	stool
439	MH616808	Unclassified	Gokushovirinae	Microviridae sp.	4307	USA	minnow	ctff903	tissue
440	MH617550	Unclassified	Gokushovirinae	Microviridae sp.	4327	USA	minnow	ctcd890	tissue
441	MH616649	Unclassified	Gokushovirinae	Microviridae sp.	4478	USA	minnow	ctbj800	tissue
442	MH617103	Unclassified	Gokushovirinae	Microviridae sp.	4381	USA	minnow	ctci870	tissue
443	MH616995	Unclassified	Gokushovirinae	Microviridae sp.	4172	USA	minnow	ctdc250	tissue
444	MH617660	Unclassified	Gokushovirinae	Microviridae sp.	4602	USA	minnow	cthg720	tissue
445	MH572273	Gokushovirinae	Gokushovirinae	Microviridae sp.	4189	USA	Ciona robusta	SD_SC_84	intestinal tract
446	MH572272	Gokushovirinae	Gokushovirinae	Microviridae sp.	4237	USA	Ciona robusta	SD_SC_73	intestinal tract
447	MH572416	Gokushovirinae	Gokushovirinae	Microviridae sp.	4212	USA	Ciona robusta	SD_MC_73	intestinal tract
448	MH617257	Unclassified	Gokushovirinae	Microviridae sp.	4546	USA	minnow	ctji753	tissue
449	MG945669	Unclassified	Gokushovirinae	Microviridae sp.	4342	China	sparrow	698-1507	genital tract secretion
450	MH572280	Gokushovirinae	Gokushovirinae	Microviridae sp.	4334	USA	Ciona robusta	SD_SC_49	intestinal tract
451	MH616845	Unclassified	Gokushovirinae	Microviridae sp.	4487	USA	minnow	ctbg791	tissue
452	KM589502	Gokushovirinae	Gokushovirinae	Gokushovirinae Bog8989_22	4656	France: Macif Central, Saint-Antheme	environmental	Bog8989_22	sphagnum-peat soil
453	MH617367	Unclassified	Gokushovirinae	Microviridae sp.	4559	USA	minnow	ctij745	tissue
454	MH617601	Unclassified	Gokushovirinae	Microviridae sp.	4536	USA	minnow	ctbg758	tissue
455	MH617083	Unclassified	Gokushovirinae	Microviridae sp.	4712	USA	minnow	ctca675	tissue
456	MH616891	Unclassified	Gokushovirinae	Microviridae sp.	5038	USA	minnow	ctbj615	tissue
457	MH617210	Unclassified	Gokushovirinae	Microviridae sp.	4536	USA	minnow	ctdb759	tissue
458	MH622913	Unclassified	Gokushovirinae	Microviridae sp.	5048	USA	minnow	ctdb613	tissue
459	MH617307	Unclassified	Gokushovirinae	Microviridae sp.	4569	USA	minnow	ctbd738	tissue
460	MK249177	Unclassified	Gokushovirinae	Blackfly microvirus SF02	4721	New Zealand	Austrosimulium ungulatum	100	whole insect
461	MH617606	Unclassified	Gokushovirinae	Microviridae sp.	4535	USA	minnow	ctgi760	tissue
462	MH617420	Unclassified	Gokushovirinae	Microviridae sp.	4806	USA	minnow	ctda655	tissue
463	MH616902	Unclassified	Gokushovirinae	Microviridae sp.	4390	USA	minnow	ctda862	tissue
464	JCVI 001	Gokushovirinae	Gokushovirinae	JCVI 001	4125	USA: Chesapeake bay	environmental		seawater	metagenomic
465	MH572286	Gokushovirinae	Gokushovirinae	Microviridae sp.	4106	USA	Ciona robusta	SD_SC_95	intestinal tract
466	MH572284	Gokushovirinae	Gokushovirinae	Microviridae sp.	4228	USA	Ciona robusta	SD_SC_75	intestinal tract
467	MH572285	Gokushovirinae	Gokushovirinae	Microviridae sp.	4148	USA	Ciona robusta	SD_SC_91	intestinal tract
468	MH572383	Gokushovirinae	Gokushovirinae	Microviridae sp.	4299	USA	Ciona robusta	SD_SF_24	intestinal tract
469	MH572423	Gokushovirinae	Gokushovirinae	Microviridae sp.	4123	USA	Ciona robusta	SD_MC_86	intestinal tract
470	MH572424	Gokushovirinae	Gokushovirinae	Microviridae sp.	4125	USA	Ciona robusta	SD_MC_87	intestinal tract
471	MH572466	Gokushovirinae	Gokushovirinae	Microviridae sp.	4177	USA	Ciona robusta	SD_MF_40	intestinal tract
472	MH617181	Unclassified	Gokushovirinae	Microviridae sp.	4830	USA	minnow	ctbd644	tissue
473	MH617302	Unclassified	Gokushovirinae	Microviridae sp.	4408	USA	minnow	ctcc165	tissue
474	MH992161	Unclassified	Gokushovirinae	Apis mellifera associated microvirus 2	4584	USA	Apis mellifera carnica	BeeCNH_SP_2929	Hemolymph
475	MH616947	Unclassified	Gokushovirinae	Microviridae sp.	4745	USA	minnow	ctbh667	tissue
476	KP823395	Gokushovirinae	Gokushovirinae	Gokushovirinae GAIR4	4468	USA: Boiling Springs Lake, Lassen Volcanic National Park	environmental	GAIR4
477	MG945838	Unclassified	Gokushovirinae	Microviridae sp.	4521	China	river	2159-1602	feces
478	MH616922	Unclassified	Gokushovirinae	Microviridae sp.	4683	USA	minnow	ctdb689	tissue
479	MH617377	Unclassified	Gokushovirinae	Microviridae sp.	4547	USA	minnow	ctbe751	tissue
480	MH617555	Unclassified	Gokushovirinae	Microviridae sp.	4489	USA	minnow	ctce125	tissue
481	MH572427	Gokushovirinae	Gokushovirinae	Microviridae sp.	4214	USA	Ciona robusta	SD_MC_72	intestinal tract
482	MH572428	Gokushovirinae	Gokushovirinae	Microviridae sp.	4242	USA	Ciona robusta	SD_MC_67	intestinal tract
483	MK496825	Unclassified	Gokushovirinae	Capybara microvirus Cap3_SP_649	4289	Brazil	Hydrochoerus hydrochaeris	Cap3_SP_649	wastewater
484	Bourget 504	Unclassified	Gokushovirinae	Bourget 504	4209	France: Lake Bourget	environmental		freshwater	metagenomic
485	Bourget 248	Unclassified	Gokushovirinae	Bourget 248	4281	France: Lake Bourget	environmental		freshwater	metagenomic
486	KP823396	Gokushovirinae	Gokushovirinae	Gokushovirinae GNX3R	4273	USA: Boiling Springs Lake, Lassen Volcanic National Park	environmental	GNX3R
487	MH572292	Gokushovirinae	Gokushovirinae	Microviridae sp.	4241	USA	Ciona robusta	SD_SC_72	intestinal tract
488	MH572291	Gokushovirinae	Gokushovirinae	Microviridae sp.	4248	USA	Ciona robusta	SD_SC_67	intestinal tract
489	MH572495	Gokushovirinae	Gokushovirinae	Microviridae sp.	4316	USA	Ciona robusta	SD_HF_26	intestinal tract
490	MH572504	Gokushovirinae	Gokushovirinae	Microviridae sp.	4093	USA	Ciona robusta	SD_HF_58	intestinal tract
491	KC131022	Unclassified	Gokushovirinae	Marine gokushovirus	4070	Canada: Saanich Inlet, British Columbia	environmental	SI1
492	MH572293	Gokushovirinae	Gokushovirinae	Microviridae sp.	4150	USA	Ciona robusta	SD_SC_89	intestinal tract
493	MH572382	Gokushovirinae	Gokushovirinae	Microviridae sp.	4183	USA	Ciona robusta	SD_SF_34	intestinal tract
494	MH572429	Gokushovirinae	Gokushovirinae	Microviridae sp.	4176	USA	Ciona robusta	SD_MC_77	intestinal tract
495	MK249221	Unclassified	Gokushovirinae	Blackfly microvirus SF02	4422	New Zealand	Austrosimulium ungulatum	178	whole insect
496	MH617303	Unclassified	Gokushovirinae	Microviridae sp.	4492	USA	minnow	ctbg122	tissue
497	MH617008	Unclassified	Gokushovirinae	Microviridae sp.	4635	USA	minnow	ctbe706	tissue
498	MH617102	Unclassified	Gokushovirinae	Microviridae sp.	4644	USA	minnow	ctcd051	tissue
499	MH992213	Unclassified	Gokushovirinae	Apis mellifera associated microvirus 15	4346	USA	Apis mellifera linguistica	INH_SP_268	Hemolymph
500	MH617158	Unclassified	Gokushovirinae	Microviridae sp.	4599	USA	minnow	ctcc722	tissue
501	MH617494	Unclassified	Gokushovirinae	Microviridae sp.	4612	USA	minnow	ctba078	tissue
502	MG945465	Unclassified	Gokushovirinae	Microviridae sp.	5119	China	dog	233-1602	feces
503	MH617066	Unclassified	Gokushovirinae	Microviridae sp.	4633	USA	minnow	ctcc708	tissue
504	MH616849	Unclassified	Gokushovirinae	Microviridae sp.	4526	USA	minnow	ctcb766	tissue
505	MK249197	Unclassified	Gokushovirinae	Blackfly microvirus SF02	4488	New Zealand	Austrosimulium ungulatum	135	whole insect
506	MH617754	Unclassified	Gokushovirinae	Microviridae sp.	4445	USA	minnow	ctbh147	tissue
507	MH622928	Unclassified	Gokushovirinae	Microviridae sp.	4815	USA	minnow	ctcf650	tissue
508	MG945843	Unclassified	Gokushovirinae	Microviridae sp.	4696	China	river	3029-1602	feces
509	MH616873	Unclassified	Gokushovirinae	Microviridae sp.	5072	USA	minnow	ctbh612	tissue
510	MH617765	Unclassified	Gokushovirinae	Microviridae sp.	4869	USA	minnow	cth992	tissue
511	MH617304	Unclassified	Gokushovirinae	Microviridae sp.	4911	USA	minnow	cthh626	tissue
512	MH617418	Unclassified	Gokushovirinae	Microviridae sp.	4874	USA	minnow	ctbb991	tissue
513	KT264813	Unclassified	Gokushovirinae	Gokushovirus WZ-2015a	4783	China	bird	65Brd05	feces
514	MH552573	Unclassified	Gokushovirinae	Microviridae sp.	4506	USA	nematode	ctda38	intestinal tract
515	MH992184	Unclassified	Gokushovirinae	Apis mellifera associated microvirus 13	4737	USA	Apis mellifera linguistica	INH_SP_174	Hemolymph
516	MH616983	Unclassified	Gokushovirinae	Microviridae sp.	4591	USA	minnow	ctje725	tissue
517	MH617454	Unclassified	Gokushovirinae	Microviridae sp.	4699	USA	minnow	ctig683	tissue
518	MH617296	Unclassified	Gokushovirinae	Microviridae sp.	4821	USA	minnow	ctba648	tissue
519	MH617010	Unclassified	Gokushovirinae	Microviridae sp.	4821	USA	minnow	ctcg647	tissue
520	KT264814	Unclassified	Gokushovirinae	Gokushovirus WZ-2015a	4832	China	bird	66Brd04	feces
521	MH617311	Unclassified	Gokushovirinae	Microviridae sp.	4852	USA	minnow	ctcc638	tissue
522	MK249173	Unclassified	Gokushovirinae	Blackfly microvirus SF02	4721	New Zealand	Austrosimulium ungulatum	93	whole insect
523	MH617093	Unclassified	Gokushovirinae	Microviridae sp.	4546	USA	minnow	cted754	tissue
524	MH617656	Unclassified	Gokushovirinae	Microviridae sp.	4683	USA	minnow	ctcd041	tissue
525	MH617153	Unclassified	Gokushovirinae	Microviridae sp.	4735	USA	minnow	ctbg670	tissue
526	MH617312	Unclassified	Gokushovirinae	Microviridae sp.	4572	USA	minnow	ctbe736	tissue
527	MH617113	Unclassified	Gokushovirinae	Microviridae sp.	4838	USA	minnow	ctcd642	tissue
528	MH617133	Unclassified	Gokushovirinae	Microviridae sp.	4898	USA	minnow	ctcf987	tissue
529	MH617331	Unclassified	Gokushovirinae	Microviridae sp.	4947	USA	minnow	ctbd619	tissue
530	MH617433	Unclassified	Gokushovirinae	Microviridae sp.	4839	USA	minnow	ctbi640	tissue
531	MH617487	Unclassified	Gokushovirinae	Microviridae sp.	4811	USA	minnow	ctdc652	tissue
532	KM589501	Gokushovirinae	Gokushovirinae	Gokushovirinae Bog5712_52	4501	France: Macif Central, Saint-Antheme	environmental	Bog5712_52	sphagnum-peat soil
533	MH616795	Unclassified	Gokushovirinae	Microviridae sp.	4536	USA	minnow	ctbh757	tissue
534	MH572283	Gokushovirinae	Gokushovirinae	Microviridae sp.	4316	USA	Ciona robusta	SD_SC_54	intestinal tract
535	MH992185	Unclassified	Gokushovirinae	Apis mellifera associated microvirus 14	4719	USA	Apis mellifera linguistica	INH_SP_177	Hemolymph
536	MH616635	Unclassified	Gokushovirinae	Microviridae sp.	4658	USA	minnow	ctbb698	tissue
537	MH617662	Unclassified	Gokushovirinae	Microviridae sp.	4609	USA	minnow	ctbe064	tissue
538	MH617698	Unclassified	Gokushovirinae	Microviridae sp.	4877	USA	minnow	ctih633	tissue
539	MH617723	Unclassified	Gokushovirinae	Microviridae sp.	4562	USA	minnow	ctbe090	tissue
540	MH617316	Unclassified	Gokushovirinae	Microviridae sp.	4686	USA	minnow	ctfh688	trout
541	MH617543	Unclassified	Gokushovirinae	Microviridae sp.	4483	USA	minnow	ctbd128	tissue
542	MH616836	Unclassified	Gokushovirinae	Microviridae sp.	4578	USA	minnow	ctcf085	tissue
543	MH617216	Unclassified	Gokushovirinae	Microviridae sp.	4484	USA	minnow	ctcb794	tissue
544	MH616666	Unclassified	Gokushovirinae	Microviridae sp.	4409	USA	minnow	ctbd844	tissue
545	MH617740	Unclassified	Gokushovirinae	Microviridae sp.	4551	USA	minnow	ctgh094	tissue
546	MH616783	Unclassified	Gokushovirinae	Microviridae sp.	4585	USA	minnow	ctcb729	tissue
547	MH617729	Unclassified	Gokushovirinae	Microviridae sp.	4690	USA	minnow	ctbh687	tissue
548	MH617149	Unclassified	Gokushovirinae	Microviridae sp.	4655	USA	minnow	ctge699	tissue
549	MH616886	Unclassified	Gokushovirinae	Microviridae sp.	4420	USA	minnow	ctcj833	tissue
550	MH617260	Unclassified	Gokushovirinae	Microviridae sp.	4485	USA	minnow	ctch792	tissue
551	MH616713	Unclassified	Gokushovirinae	Microviridae sp.	4683	USA	minnow	ctca042	tissue
552	MH616982	Unclassified	Gokushovirinae	Microviridae sp.	4418	USA	minnow	ctcf838	tissue
553	MH617222	Unclassified	Gokushovirinae	Microviridae sp.	4652	USA	minnow	ctej701	tissue
554	MH617338	Unclassified	Gokushovirinae	Microviridae sp.	4697	USA	minnow	ctbc684	tissue
555	MH617459	Unclassified	Gokushovirinae	Microviridae sp.	4612	USA	minnow	ctcf713	tissue
556	KM589511	Gokushovirinae	Gokushovirinae	Gokushovirinae Fen7875_21	4631	France: Macif Central, Saint-Antheme	environmental	Fen7875_21	sphagnum-peat soil
557	KT264815	Unclassified	Gokushovirinae	Gokushovirus WZ-2015a	4631	USA	Homo sapiens	67IC2	feces
558	Bourget 052	Gokushovirinae	Gokushovirinae	Bourget 052	4296	France: Lake Bourget	environmental		freshwater	metagenomic
559	Bourget 245	Unclassified	Gokushovirinae	Bourget 245	4165	France: Lake Bourget	environmental		freshwater	metagenomic
560	MK496822	Unclassified	Gokushovirinae	Capybara microvirus Cap3_SP_641	4323	Brazil	Hydrochoerus hydrochaeris	Cap3_SP_641	feces
561	MK496823	Unclassified	Gokushovirinae	Capybara microvirus Cap3_SP_645	4307	Brazil	Hydrochoerus hydrochaeris	Cap3_SP_645	feces
562	Bourget 259	Unclassified	Gokushovirinae	Bourget 259	4149	France: Lake Bourget	environmental		freshwater	metagenomic
563	MH617745	Unclassified	Gokushovirinae	Microviridae sp.	4318	USA	minnow	ctig196	tissue
564	MH617087	Unclassified	Gokushovirinae	Microviridae sp.	4250	USA	minnow	ctce230	tissue
565	MH617591	Unclassified	Gokushovirinae	Microviridae sp.	4281	USA	minnow	ctcc217	tissue
566	Bourget 224	Unclassified	Gokushovirinae	Bourget 224	4200	France: Lake Bourget	environmental		freshwater	metagenomic
567	Bourget 154	Gokushovirinae	Gokushovirinae	Bourget 154	4219	France: Lake Bourget	environmental		freshwater	metagenomic
568	Pavin 110	Gokushovirinae	Gokushovirinae	Pavin 110	4194	France: Lake Pavin	environmental		freshwater	metagenomic
569	Bourget 332	Unclassified	Gokushovirinae	Bourget 332	4289	France: Lake Bourget	environmental		freshwater	metagenomic
570	Bourget 915	Unclassified	Gokushovirinae	Bourget 915	4285	France: Lake Bourget	environmental		freshwater	metagenomic
571	Bourget 164	Gokushovirinae	Gokushovirinae	Bourget 164	4228	France: Lake Bourget	environmental		freshwater	metagenomic
572	Bourget 309	Unclassified	Gokushovirinae	Bourget 309	4197	France: Lake Bourget	environmental		freshwater	metagenomic
573	MH992156	Unclassified	Gokushovirinae	Apis mellifera associated microvirus 1	4469	USA	Apis mellifera carnica	BeeCNB_SP_10118	Hemolymph
574	MH616735	Unclassified	Gokushovirinae	Microviridae sp.	4733	USA	minnow	ctbh671	tissue
575	MH617468	Unclassified	Gokushovirinae	Microviridae sp.	4773	USA	minnow	ctcg662	tissue
576	MH616878	Unclassified	Gokushovirinae	Microviridae sp.	4619	USA	minnow	ctia061	tissue
577	MH616851	Unclassified	Gokushovirinae	Microviridae sp.	4721	USA	minnow	ctbg673	tissue
578	MH617189	Unclassified	Gokushovirinae	Microviridae sp.	4380	USA	minnow	cthg872	tissue
579	MH617124	Unclassified	Gokushovirinae	Microviridae sp.	4559	USA	minnow	ctcd744	tissue
580	MG945477	Unclassified	Gokushovirinae	Microviridae sp.	5061	China	dog	588-1602	feces
581	MH617697	Unclassified	Gokushovirinae	Microviridae sp.	4659	USA	minnow	ctga045	tissue
582	MH617597	Unclassified	Gokushovirinae	Microviridae sp.	4881	USA	minnow	ctbe632	tissue
583	MH617500	Unclassified	Gokushovirinae	Microviridae sp.	4905	USA	minnow	ctgf627	tissue
584	MH616912	Unclassified	Gokushovirinae	Microviridae sp.	4759	USA	minnow	ctbh023	stool
585	MK249165	Unclassified	Gokushovirinae	Blackfly microvirus SF02	4858	New Zealand	Austrosimulium ungulatum	80	whole insect
586	MH616867	Unclassified	Gokushovirinae	Microviridae sp.	4695	USA	minnow	ctbg686	tissue
587	MH617045	Unclassified	Gokushovirinae	Microviridae sp.	4520	USA	minnow	ctbh770	tissue
588	KX259455	Unclassified	Gokushovirinae	uncultured virus	4533	USA: Thomas P Smith Wastewater Reclamation Facility, Tallahassee, Florida	environmental	Wastewater_Microviridae_FL1	wastewater
589	MH622907	Unclassified	Gokushovirinae	Microviridae sp.	4653	USA	minnow	ctdb700	tissue
590	MH617076	Unclassified	Gokushovirinae	Microviridae sp.	4857	USA	minnow	ctbh996	tissue
591	MH617402	Unclassified	Gokushovirinae	Microviridae sp.	4525	USA	minnow	ctbb768	tissue
592	MH617641	Unclassified	Gokushovirinae	Microviridae sp.	4398	USA	minnow	ctji855	tissue
593	MK249213	Unclassified	Gokushovirinae	Blackfly microvirus SF02	4502	New Zealand	Austrosimulium ungulatum	164	whole insect
594	MH616704	Unclassified	Gokushovirinae	Microviridae sp.	4654	USA	minnow	ctch047	tissue
595	MH617527	Unclassified	Gokushovirinae	Microviridae sp.	4888	USA	minnow	ctcg631	tissue
596	MG945202	Unclassified	Gokushovirinae	Microviridae sp.	4865	China	parrot	720-1507	feces
597	MH622905	Unclassified	Gokushovirinae	Microviridae sp.	4700	USA	minnow	ctbf682	tissue
598	MG945663	Unclassified	Gokushovirinae	Microviridae sp.	5021	China	dog	527-1602	feces
599	MH617710	Unclassified	Gokushovirinae	Microviridae sp.	4811	USA	minnow	ctbc653	tissue
600	MH617756	Unclassified	Gokushovirinae	Microviridae sp.	4415	USA	minnow	ctdb841	tissue
601	MK249185	Unclassified	Gokushovirinae	Blackfly microvirus SF02	4590	New Zealand	Austrosimulium ungulatum	117	whole insect
602	MK249211	Unclassified	Gokushovirinae	Blackfly microvirus SF02	4350	New Zealand	Austrosimulium ungulatum	162	whole insect
603	MH617265	Unclassified	Gokushovirinae	Microviridae sp.	4804	USA	minnow	ctba656	tissue
604	MK249190	Unclassified	Gokushovirinae	Blackfly microvirus SF02	4510	New Zealand	Austrosimulium ungulatum	124	whole insect
605	KX259463	Unclassified	Gokushovirinae	uncultured virus	4432	USA: Thomas P Smith Wastewater Reclamation Facility, Tallahassee, Florida	environmental	Wastewater_Microviridae_FL9	wastewater
606	MK249202	Unclassified	Gokushovirinae	Blackfly microvirus SF02	4471	New Zealand	Austrosimulium ungulatum	143	whole insect
607	MK249141	Unclassified	Gokushovirinae	Blackfly microvirus SF02	4557	New Zealand	Austrosimulium ungulatum	28	whole insect
608	MK249147	Unclassified	Gokushovirinae	Blackfly microvirus SF02	4461	New Zealand	Austrosimulium ungulatum	38	whole insect
609	MK249201	Unclassified	Gokushovirinae	Blackfly microvirus SF02	4538	New Zealand	Austrosimulium ungulatum	142	whole insect
610	MK249203	Unclassified	Gokushovirinae	Blackfly microvirus SF02	4529	New Zealand	Austrosimulium ungulatum	145	whole insect
611	MH617132	Unclassified	Gokushovirinae	Microviridae sp.	4408	USA	minnow	ctcg164	tissue
612	MH617510	Unclassified	Gokushovirinae	Microviridae sp.	4395	USA	minnow	ctch859	tissue
613	MH616895	Unclassified	Gokushovirinae	Microviridae sp.	4567	USA	red snapper	ctch42	tissue
614	MH617722	Unclassified	Gokushovirinae	Microviridae sp.	4386	USA	minnow	ctdc175	tissue
615	MK249209	Unclassified	Gokushovirinae	Blackfly microvirus SF02	4438	New Zealand	Austrosimulium ungulatum	159	whole insect
616	MH616932	Unclassified	Gokushovirinae	Microviridae sp.	4457	USA	minnow	cthi811	tissue
617	MK249135	Unclassified	Gokushovirinae	Blackfly microvirus SF02	4324	New Zealand	Austrosimulium ungulatum	20	whole insect
618	MH617239	Unclassified	Gokushovirinae	Microviridae sp.	4288	USA	minnow	ctch204	tissue
619	MH616746	Unclassified	Gokushovirinae	Microviridae sp.	4569	USA	minnow	ctbc737	tissue
620	MH992176	Unclassified	Gokushovirinae	Apis mellifera associated microvirus 5	4633	USA	Apis mellifera linguistica	IFH_SP_63	Hemolymph
621	MH992187	Unclassified	Gokushovirinae	Apis mellifera associated microvirus 5	4633	USA	Apis mellifera linguistica	INH_SP_193	Hemolymph
622	MH616896	Unclassified	Gokushovirinae	Microviridae sp.	4654	USA	minnow	ctbg046	tissue
623	MH992172	Unclassified	Gokushovirinae	Apis mellifera associated microvirus 4	4529	USA	Apis mellifera linguistica	IFB_SP_218	Hemolymph
624	MH992162	Unclassified	Gokushovirinae	Apis mellifera associated microvirus 4	4529	USA	Apis mellifera carnica	BeeCNH_SP_3010	Hemolymph
625	MH992179	Unclassified	Gokushovirinae	Apis mellifera associated microvirus 4	4529	USA	Apis mellifera linguistica	IFH_SP_70	Hemolymph
626	MH992198	Unclassified	Gokushovirinae	Apis mellifera associated microvirus 4	4529	USA	Apis mellifera linguistica	INH_SP_221	Hemolymph
627	MH992200	Unclassified	Gokushovirinae	Apis mellifera associated microvirus 12	4507	USA	Apis mellifera linguistica	INH_SP_225	Hemolymph
628	MH992159	Unclassified	Gokushovirinae	Apis mellifera associated microvirus 11	4661	USA	Apis mellifera carnica	BeeCNH_SP_2813	Hemolymph
629	MH992175	Unclassified	Gokushovirinae	Apis mellifera associated microvirus 11	4661	USA	Apis mellifera linguistica	IFH_SP_62	Hemolymph
630	MH572278	Gokushovirinae	Gokushovirinae	Microviridae sp.	4750	USA	Ciona robusta	SD_SC_5	intestinal tract
631	MG945842	Unclassified	Gokushovirinae	Microviridae sp.	3963	China	river	2823-1602	feces
632	MH617580	Unclassified	Gokushovirinae	Microviridae sp.	4244	USA	minnow	ctce932	tissue
633	MH617225	Unclassified	Gokushovirinae	Microviridae sp.	4140	USA	minnow	ctca963	tissue
634	MH617276	Unclassified	Gokushovirinae	Microviridae sp.	4256	USA	minnow	ctic926	tissue
635	MK249233	Unclassified	Gokushovirinae	Blackfly microvirus SF02	4170	New Zealand	Austrosimulium ungulatum	211	feces
636	MK249229	Unclassified	Gokushovirinae	Blackfly microvirus SF02	4320	New Zealand	Austrosimulium ungulatum	192	whole insect
637	MK249218	Unclassified	Gokushovirinae	Blackfly microvirus SF02	4387	New Zealand	Austrosimulium ungulatum	169	whole insect
638	MH617442	Unclassified	Gokushovirinae	Microviridae sp.	4709	USA	minnow	ctgf677	tissue
639	MH616782	Unclassified	Gokushovirinae	Microviridae sp.	4122	USA	minnow	ctbf966	tissue
640	MH617443	Unclassified	Gokushovirinae	Microviridae sp.	4092	USA	minnow	ctbf267	tissue
641	MK249134	Unclassified	Gokushovirinae	Blackfly microvirus SF02	4483	New Zealand	Austrosimulium ungulatum	18	whole insect
642	MK249210	Unclassified	Gokushovirinae	Blackfly microvirus SF02	4483	New Zealand	Austrosimulium ungulatum	160	whole insect
643	MH622916	Unclassified	Gokushovirinae	Microviridae sp.	4387	USA	minnow	ctcc865	tissue
644	KX259461	Unclassified	Gokushovirinae	uncultured virus	4728	USA: Thomas P Smith Wastewater Reclamation Facility, Tallahassee, Florida	environmental	Wastewater_Microviridae_FL7	wastewater
645	MH617227	Unclassified	Gokushovirinae	Microviridae sp.	4273	USA	minnow	ctfj212	tissue
646	KX259466	Unclassified	Gokushovirinae	uncultured virus	4180	USA: Thomas P Smith Wastewater Reclamation Facility, Tallahassee, Florida	environmental	Wastewater_Microviridae_FL12	wastewater
647	KX259476	Unclassified	Gokushovirinae	uncultured virus	4219	USA: Thomas P Smith Wastewater Reclamation Facility, Tallahassee, Florida	environmental	Wastewater_Microviridae_FL22
648	MK012480	Unclassified	Gokushovirinae	Microviridae sp.	4389	USA	crucian	ctda9	tissue
649	MK012469	Unclassified	Gokushovirinae	Microviridae sp.	4392	USA	crucian	ctbh8	tissue
650	MK012444	Unclassified	Gokushovirinae	Microviridae sp.	4374	USA	crucian	ctcd11	tissue
651	MH617379	Unclassified	Gokushovirinae	Microviridae sp.	4308	USA	minnow	ctci902	tissue
652	MH617421	Unclassified	Gokushovirinae	Microviridae sp.	4310	USA	minnow	ctch900	tissue
653	MH616812	Unclassified	Gokushovirinae	Microviridae sp.	4288	USA	minnow	ctdj911	tissue
654	MH617074	Unclassified	Gokushovirinae	Microviridae sp.	4397	USA	minnow	ctjc856	stool
655	MH572335	Gokushovirinae	Gokushovirinae	Microviridae sp.	4148	USA	Ciona robusta	SD_SC_90	intestinal tract
656	MH572346	Gokushovirinae	Gokushovirinae	Microviridae sp.	4273	USA	Ciona robusta	SD_SC_61	intestinal tract
657	MH572454	Gokushovirinae	Gokushovirinae	Microviridae sp.	4096	USA	Ciona robusta	SD_MC_95	intestinal tract
658	MH552515	Unclassified	Gokushovirinae	Microviridae sp.	4206	USA	abalone	ctce14	tissue
659	MH572351	Gokushovirinae	Gokushovirinae	Microviridae sp.	4227	USA	Ciona robusta	SD_SC_117	intestinal tract
660	MH616888	Unclassified	Gokushovirinae	Microviridae sp.	4329	USA	haddock	cthi64	tissue
661	MH649032	Unclassified	Gokushovirinae	Microviridae sp.	4299	USA	red snapper	ctbf007	tissue
662	MH572276	Gokushovirinae	Gokushovirinae	Microviridae sp.	4767	USA	Ciona robusta	SD_SC_4	intestinal tract
663	MH572274	Gokushovirinae	Gokushovirinae	Microviridae sp.	4780	USA	Ciona robusta	SD_SC_3	intestinal tract
664	MH572275	Gokushovirinae	Gokushovirinae	Microviridae sp.	4618	USA	Ciona robusta	SD_SC_8	intestinal tract
665	MH616976	Unclassified	Gokushovirinae	Microviridae sp.	4597	USA	minnow	ctbd724	stool
666	MH572417	Gokushovirinae	Gokushovirinae	Microviridae sp.	4270	USA	Ciona robusta	SD_MC_61	intestinal tract
667	MH617667	Unclassified	Gokushovirinae	Microviridae sp.	4435	USA	minnow	ctbh150	tissue
668	MH616720	Unclassified	Gokushovirinae	Microviridae sp.	4268	USA	minnow	ctcd922	tissue
669	MH617760	Unclassified	Gokushovirinae	Microviridae sp.	4577	USA	minnow	ctba734	tissue
670	MH617758	Unclassified	Gokushovirinae	Microviridae sp.	4770	USA	minnow	cteh020	tissue
671	MG945473	Unclassified	Gokushovirinae	Microviridae sp.	4370	China	pig	462-1801	feces
672	MH931003	Unclassified	Gokushovirinae	Termite gut associated microvirus 1	4898	USA	Coptotermes formosanus	Ter_359	Hemolymph
673	KT264827	Unclassified	Gokushovirinae	Gokushovirus WZ-2015a	5111	China	monkey	79Mky01	feces
674	KT264826	Unclassified	Gokushovirinae	Gokushovirus WZ-2015a	5100	France	Homo sapiens	78Fra08	feces
675	MG945703	Unclassified	Gokushovirinae	Microviridae sp.	5120	China	pig	1788-1801	feces
676	MH617374	Unclassified	Gokushovirinae	Microviridae sp.	4399	USA	minnow	ctbi171	tissue
677	MH617613	Unclassified	Gokushovirinae	Microviridae sp.	4434	USA	minnow	ctda152	stool
678	MH617571	Unclassified	Gokushovirinae	Microviridae sp.	4873	USA	minnow	ctcf635	tissue
679	MH617607	Unclassified	Gokushovirinae	Microviridae sp.	4502	USA	minnow	ctbf118	tissue
680	MH616893	Unclassified	Gokushovirinae	Microviridae sp.	4602	USA	minnow	cthd071	tissue
681	KM589498	Unclassified	Gokushovirinae	Gokushovirinae Bog1183_53	4609	France: Macif Central, Saint-Antheme	environmental	Bog1183_53	sphagnum-peat soil
682	MG883723	Unclassified	Gokushovirinae	Microviridae sp.	4870	China	porcine		feces
683	MH622933	Unclassified	Gokushovirinae	Microviridae sp.	4813	USA	minnow	ctcd651	tissue
684	MH617652	Unclassified	Gokushovirinae	Microviridae sp.	4977	USA	minnow	ctdc617	tissue
685	MH617728	Unclassified	Gokushovirinae	Microviridae sp.	4559	USA	minnow	ctgc091	tissue
686	MH616777	Unclassified	Gokushovirinae	Microviridae sp.	4820	USA	minnow	ctba649	tissue
687	MH617099	Unclassified	Gokushovirinae	Microviridae sp.	4904	USA	minnow	ctch628	tissue
688	MH617608	Unclassified	Gokushovirinae	Microviridae sp.	4940	USA	minnow	ctbj976	tissue
689	MH617755	Unclassified	Gokushovirinae	Microviridae sp.	4674	USA	minnow	ctbb044	tissue
690	MH622934	Unclassified	Gokushovirinae	Microviridae sp.	4822	USA	minnow	ctbg646	stool
691	MH616846	Unclassified	Gokushovirinae	Microviridae sp.	4800	USA	minnow	ctcg657	tissue
692	MH617052	Unclassified	Gokushovirinae	Microviridae sp.	4399	USA	minnow	ctdc172	tissue
693	MH617600	Unclassified	Gokushovirinae	Microviridae sp.	4451	USA	minnow	ctci143	tissue
694	MG945156	Unclassified	Gokushovirinae	Microviridae sp.	4910	China	yak	351-1711	feces
695	MG945450	Unclassified	Gokushovirinae	Microviridae sp.	5219	China	yak	7408-1711	feces
696	MG945599	Unclassified	Gokushovirinae	Microviridae sp.	5104	China	yak	4382-1711	feces
697	MG945603	Unclassified	Gokushovirinae	Microviridae sp.	4988	China	yak	4465-1711	feces
698	MN379651	Unclassified	Gokushovirinae	Chicken microvirus mg8_109	4743	USA	chicken		oral swab
699	KT264831	Unclassified	Gokushovirinae	Gokushovirus WZ-2015a	4880	China	mink	83Mk07
700	KT264830	Unclassified	Gokushovirinae	Gokushovirus WZ-2015a	5007	China	fox	82Fx7	feces
701	MH617213	Unclassified	Gokushovirinae	Microviridae sp.	4938	USA	macaque	ctia17	stool
702	MK496745	Unclassified	Gokushovirinae	Capybara microvirus Cap1_SP_200	4718	Brazil	Hydrochoerus hydrochaeris	Cap1_SP_200	feces
703	MK496753	Unclassified	Gokushovirinae	Capybara microvirus Cap1_SP_230	4530	Brazil	Hydrochoerus hydrochaeris	Cap1_SP_230	feces
704	MK496818	Unclassified	Gokushovirinae	Capybara microvirus Cap3_SP_603	4526	Brazil	Hydrochoerus hydrochaeris	Cap3_SP_603	feces
705	MK496807	Unclassified	Gokushovirinae	Capybara microvirus Cap3_SP_535	4780	Brazil	Hydrochoerus hydrochaeris	Cap3_SP_535	feces
706	MK496814	Unclassified	Gokushovirinae	Capybara microvirus Cap3_SP_578	4609	Brazil	Hydrochoerus hydrochaeris	Cap3_SP_578	feces
707	MK765602	Unclassified	Gokushovirinae	Tortoise microvirus 50	4829	USA	Gopherus morafkai	50_SP_154	feces
708	MG945491	Unclassified	Gokushovirinae	Microviridae sp.	4861	China	dog	1258-1602	genital tract secretion
709	MG945479	Unclassified	Gokushovirinae	Microviridae sp.	4800	China	pig	605-1711	feces
710	MG945583	Unclassified	Gokushovirinae	Microviridae sp.	4774	China	dog	3973-1602	feces
711	MG945601	Unclassified	Gokushovirinae	Microviridae sp.	4937	China	pig	4418-1801	feces
712	MG945777	Unclassified	Gokushovirinae	Microviridae sp.	4978	China	pig	3995-1801	feces
713	MG945166	Unclassified	Gokushovirinae	Microviridae sp.	4619	China	pig	468-1801	feces
714	MG945329	Unclassified	Gokushovirinae	Microviridae sp.	4774	China	pig	1973-1801	feces
715	MG945687	Unclassified	Gokushovirinae	Microviridae sp.	4768	China	pig	1242-1801	feces
716	MG945512	Unclassified	Gokushovirinae	Microviridae sp.	4783	China	pig	1825-1801	feces
717	MG945540	Unclassified	Gokushovirinae	Microviridae sp.	4852	China	pig	2447-1801	feces
718	MG945208	Unclassified	Gokushovirinae	Microviridae sp.	4830	China	pig	766-18012	feces
719	MG945365	Unclassified	Gokushovirinae	Microviridae sp.	4847	China	pig	3137-1801	feces
720	MG945528	Unclassified	Gokushovirinae	Microviridae sp.	4801	China	pig	2156-1801	feces
721	MG945711	Unclassified	Gokushovirinae	Microviridae sp.	4902	China	dog	1912-1602	feces
722	MN379642	Unclassified	Gokushovirinae	Chicken microvirus mg7_16	4939	USA	chicken		oral swab
723	Human feces E 010	Gokushovirinae	Gokushovirinae	Human feces E 010	4881	South Korea	human		feces	metagenomic
724	KX513869	Unclassified	Gokushovirinae	Human gut gokushovirus	4939	China	Homo sapiens	SH-CHD6	human gut
725	MG945560	Unclassified	Gokushovirinae	Microviridae sp.	4933	China	human	3253-1507	feces
726	Human feces C 031	Gokushovirinae	Gokushovirinae	Human feces C 031	4810	South Korea	human		feces	metagenomic
727	KT264829	Unclassified	Gokushovirinae	Gokushovirus WZ-2015a	4883	France	Homo sapiens	81Fra17	feces
728	MG945727	Unclassified	Gokushovirinae	Microviridae sp.	4647	China	pig	2274-1801	feces
729	MG945204	Unclassified	Gokushovirinae	Microviridae sp.	4677	China	pig	728-1801	feces
730	MG945785	Unclassified	Gokushovirinae	Microviridae sp.	4683	China	pig	4288-1801	feces
731	MG945810	Unclassified	Gokushovirinae	Microviridae sp.	4686	China	pig	5201-1801	feces
732	MG945827	Unclassified	Gokushovirinae	Microviridae sp.	4700	China	pig	8449-1602	feces
733	MG945234	Unclassified	Gokushovirinae	Microviridae sp.	4772	China	pig	1423-1801	feces
734	MG945405	Unclassified	Gokushovirinae	Microviridae sp.	4658	China	pig	4044-1801	feces
735	MK496747	Unclassified	Gokushovirinae	Capybara microvirus Cap1_SP_209	4635	Brazil	Hydrochoerus hydrochaeris	Cap1_SP_209	feces
736	KT264806	Unclassified	Gokushovirinae	Gokushovirus WZ-2015a	5053	China	bird	58Brd09	feces
737	MG945561	Unclassified	Gokushovirinae	Microviridae sp.	5053	China	dog	3311-1602	feces
738	MG945320	Unclassified	Gokushovirinae	Microviridae sp.	5064	China	pig	1616-1801	feces
739	MG945721	Unclassified	Gokushovirinae	Microviridae sp.	5105	China	pig	2097-1801	feces
740	Human gut 33 023	Gokushovirinae	Gokushovirinae	Human gut 33 023	4549	USA	human		gut	metagenomic
741	MG945609	Unclassified	Gokushovirinae	Microviridae sp.	4710	China	rhesus	4496-1602	feces
742	MG945706	Unclassified	Gokushovirinae	Microviridae sp.	4742	China	pig	1806-1801	feces
743	MG945817	Unclassified	Gokushovirinae	Microviridae sp.	4737	China	pig	5714-1801	feces
744	MG945357	Unclassified	Gokushovirinae	Microviridae sp.	4915	China	pig	2878-18011	feces
745	MG945506	Unclassified	Gokushovirinae	Microviridae sp.	4930	China	pig	1745-1801	feces
746	MG945764	Unclassified	Gokushovirinae	Microviridae sp.	4855	China	pig	3465-1801	feces
747	KT264825	Unclassified	Gokushovirinae	Gokushovirus WZ-2015a	5003	China	fox	77Fx5	feces
748	KT264823	Unclassified	Gokushovirinae	Gokushovirus WZ-2015a	5008	China	monkey	75Mky05
749	MG945179	Unclassified	Gokushovirinae	Microviridae sp.	4786	China	pig	515-1801	blood
750	MG945676	Unclassified	Gokushovirinae	Microviridae sp.	4777	China	pig	907-1801	genital tract secretion
751	MG945413	Unclassified	Gokushovirinae	Microviridae sp.	4859	China	pig	4136-1801	feces
752	KT264824	Unclassified	Gokushovirinae	Gokushovirus WZ-2015a	4879	China	monkey	76Mky15	feces
753	MG945507	Unclassified	Gokushovirinae	Microviridae sp.	4793	China	pig	1748-1801	feces
754	MG945816	Unclassified	Gokushovirinae	Microviridae sp.	4902	China	pig	5638-1801	feces
755	KT264828	Unclassified	Gokushovirinae	Gokushovirus WZ-2015a	5060	USA	cat	80ct01	feces
756	MK263179	Unclassified	Gokushovirinae	Gokushovirus NL-1994	4911	Netherlands	Homo sapiens	F115	feces
757	MG945426	Unclassified	Gokushovirinae	Microviridae sp.	5637	China	pig	4450-1801	feces
758	MG945228	Unclassified	Gokushovirinae	Microviridae sp.	4907	China	pig	1079-1801	feces
759	MG945726	Unclassified	Gokushovirinae	Microviridae sp.	4897	China	pig	2257-1801	feces
760	MG945754	Unclassified	Gokushovirinae	Microviridae sp.	4945	China	pig	3067-1801	feces
761	MG945555	Unclassified	Gokushovirinae	Microviridae sp.	5394	China	dog	3166-1602	feces
762	MG945487	Unclassified	Gokushovirinae	Microviridae sp.	5308	China	pig	1128-1801	feces
763	MG945505	Unclassified	Gokushovirinae	Microviridae sp.	5591	China	pig	1729-1801	feces
764	MG945441	Unclassified	Gokushovirinae	Microviridae sp.	5245	China	pig	5577-1801	feces
765	MG945644	Unclassified	Gokushovirinae	Microviridae sp.	4855	China	parrot	9501-1507	blood
766	KT264820	Unclassified	Gokushovirinae	Gokushovirus WZ-2015a	5596	China	mink	72Mk01	feces
767	KT264821	Unclassified	Gokushovirinae	Gokushovirus WZ-2015a	5583	China	monkey	73Mky18	feces
768	MG945525	Unclassified	Gokushovirinae	Microviridae sp.	5080	China	pig	2085-1801	feces
769	MG945364	Unclassified	Gokushovirinae	Microviridae sp.	5017	China	pig	3132-1801	feces
770	MG945805	Unclassified	Gokushovirinae	Microviridae sp.	5052	China	pig	4929-1801	feces
771	MG883714	Unclassified	Gokushovirinae	Microviridae sp.	5028	China	pig	Pig76	feces
772	MG945719	Unclassified	Gokushovirinae	Microviridae sp.	5019	China	pig	2075-1801	feces
773	KX513874	Unclassified	Gokushovirinae	Human gut gokushovirus	4997	China	Homo sapiens	SH-CHD11	human gut
774	MG945573	Unclassified	Gokushovirinae	Microviridae sp.	4963	China	dog	3527-1602	genital tract secretion
775	Human gut 27 015	Gokushovirinae	Gokushovirinae	Human gut 27 015	5035	USA	human		gut	metagenomic
776	Human gut 31 054	Gokushovirinae	Gokushovirinae	Human gut 31 054	5036	USA	human		gut	metagenomic
777	Human gut 21 019	Gokushovirinae	Gokushovirinae	Human gut 21 019	5029	USA	human		gut	metagenomic
778	MG945759	Unclassified	Gokushovirinae	Microviridae sp.	5048	China	human	3181-1801	genital tract secretion
779	KT264819	Unclassified	Gokushovirinae	Gokushovirus WZ-2015a	4913	China	Homo sapiens	71Chd502-1	feces
780	MG945811	Unclassified	Gokushovirinae	Microviridae sp.	5012	China	pig	5212-1801	feces
781	KT264818	Unclassified	Gokushovirinae	Gokushovirus WZ-2015a	5015	China	Homo sapiens	70Chd477	feces
782	KX513872	Unclassified	Gokushovirinae	Human gut gokushovirus	5024	China	Homo sapiens	SH-CHD9	human gut
783	KX513867	Unclassified	Gokushovirinae	Human gut gokushovirus	5018	China	Homo sapiens	SH-CHD4	human gut
784	MG945760	Unclassified	Gokushovirinae	Microviridae sp.	5017	China	pig	3362-1711	genital tract secretion
785	MH617611	Unclassified	Gokushovirinae	Microviridae sp.	4568	USA	minnow	ctba739	tissue
786	MH572269	Gokushovirinae	Gokushovirinae	Microviridae sp.	4446	USA	Ciona robusta	SD_SC_35	intestinal tract
787	MK012483	Unclassified	Gokushovirinae	Microviridae sp.	4287	USA	crucian	ctbe14	tissue
788	MK496736	Unclassified	Gokushovirinae	Capybara microvirus Cap1_SP_163	4955	Brazil	Hydrochoerus hydrochaeris	Cap1_SP_163	feces
789	MG945701	Unclassified	Gokushovirinae	Microviridae sp.	4883	China	pig	1712-1801	feces
790	MG945679	Unclassified	Gokushovirinae	Microviridae sp.	4860	China	cattle	961-1602	feces
791	MG945594	Unclassified	Gokushovirinae	Microviridae sp.	4916	China	pig	4281-1801	genital tract secretion
792	MG945265	Unclassified	Gokushovirinae	Microviridae sp.	4797	China	cattle	6667-1602	feces
793	MK496742	Unclassified	Gokushovirinae	Capybara microvirus Cap1_SP_178	4852	Brazil	Hydrochoerus hydrochaeris	Cap1_SP_178	feces
794	MG945342	Unclassified	Gokushovirinae	Microviridae sp.	4954	China	pig	2347-1801	feces
795	MG945737	Unclassified	Gokushovirinae	Microviridae sp.	5044	China	pig	2411-1801	feces
796	KR704913	Gokushovirinae	Gokushovirinae	Chimpanzee faeces associated microphage 1	4851	Nigeria	Pan troglodytes	CPNG_29298	feces
797	KR704915	Gokushovirinae	Gokushovirinae	Chimpanzee faeces associated microphage 3	5016	Nigeria	Pan troglodytes	CPNG_29300	feces
798	MG945504	Unclassified	Gokushovirinae	Microviridae sp.	4703	China	pig	1726-1801	feces
799	MG945617	Unclassified	Gokushovirinae	Microviridae sp.	4966	China	pig	5105-1801	feces
800	MG641183	Gokushovirinae	Gokushovirinae	Alces alces faeces associated microvirus MP11 5517	5398	USA	Alces alces	MP11_5517	feces
801	MG945532	Unclassified	Gokushovirinae	Microviridae sp.	4851	China	pig	2318-1801	feces
802	MG945608	Unclassified	Gokushovirinae	Microviridae sp.	4940	China	rhesus	4485-1602	feces
803	MG945702	Unclassified	Gokushovirinae	Microviridae sp.	4934	China	pig	1716-180101	feces
804	MG945348	Unclassified	Gokushovirinae	Microviridae sp.	5065	China	pig	2567-1801	feces
805	MK496732	Unclassified	Gokushovirinae	Capybara microvirus Cap1_SP_159	4996	Brazil	Hydrochoerus hydrochaeris	Cap1_SP_159	feces
806	KX259457	Unclassified	Gokushovirinae	uncultured virus	4373	USA: Thomas P Smith Wastewater Reclamation Facility, Tallahassee, Florida	environmental	Wastewater_Microviridae_FL3	wastewater
807	MG945835	Unclassified	Gokushovirinae	Microviridae sp.	4666	China	parus	1873-1502	water
808	MG945571	Unclassified	Gokushovirinae	Microviridae sp.	4464	China	pig	3515-1801	feces
809	MH992190	Unclassified	Gokushovirinae	Apis mellifera associated microvirus 30	4582	USA	Apis mellifera linguistica	INH_SP_206	Hemolymph
810	MG945626	Unclassified	Gokushovirinae	Microviridae sp.	5170	China	chimpanzee	6138-1706	genital tract secretion
811	MG945537	Unclassified	Gokushovirinae	Microviridae sp.	5318	China	pig	2415-180101	feces
812	MH617712	Unclassified	Gokushovirinae	Microviridae sp.	4873	USA	minnow	ctcd634	tissue
813	MH992188	Unclassified	Gokushovirinae	Apis mellifera associated microvirus 9	4608	USA	Apis mellifera linguistica	INH_SP_198	Hemolymph
814	MK496739	Unclassified	Gokushovirinae	Capybara microvirus Cap1_SP_167	4915	Brazil	Hydrochoerus hydrochaeris	Cap1_SP_167	feces
815	MK496733	Unclassified	Gokushovirinae	Capybara microvirus Cap1_SP_160	4989	Brazil	Hydrochoerus hydrochaeris	Cap1_SP_160	feces
816	MK496791	Unclassified	Gokushovirinae	Capybara microvirus Cap3_SP_442	5250	Brazil	Hydrochoerus hydrochaeris	Cap3_SP_442	feces
817	MK496723	Unclassified	Gokushovirinae	Capybara microvirus Cap1_SP_140	5134	Brazil	Hydrochoerus hydrochaeris	Cap1_SP_140	feces
818	KT264835	Unclassified	Gokushovirinae	Gokushovirus WZ-2015a	4492	China	rat	87Rt1	wastewater
819	AJ270057	Gokushovirinae	Gokushovirinae	Chlamydia phage 2	4563		Chlamydia spp.
820	AJ550635	Gokushovirinae	Gokushovirinae	Chlamydia phage 3	4554	United Kingdom	Chlamydia pecorum
821	AY769964	Gokushovirinae	Gokushovirinae	Chlamydia phage 4	4530	United Kingdom	Chlamydophila abortus
822	U41758	Gokushovirinae	Gokushovirinae	Guinea pig Chlamydia phage	4529		Chlamydia psittaci
823	AE002163	Gokushovirinae	Gokushovirinae	Chlamydia pneumoniae phage CPAR39	4532		Chlamydophila pneumoniae AR39
824	D00624	Gokushovirinae	Gokushovirinae	Chlamydia phage 1	4877		Chlamydia spp.
825	MG945215	Unclassified	Gokushovirinae	Microviridae sp.	4955	China	pig	978-1801	feces
826	MG945520	Unclassified	Gokushovirinae	Microviridae sp.	4991	China	pig	2030-1801	feces
827	MG945686	Unclassified	Gokushovirinae	Microviridae sp.	5045	China	pig	1234-1801	feces
828	MG945756	Unclassified	Gokushovirinae	Microviridae sp.	5044	China	pig	3106-1801	feces
829	MG945551	Unclassified	Gokushovirinae	Microviridae sp.	4935	China	pig	2935-1801	genital tract secretion
830	MG883725	Unclassified	Gokushovirinae	Microviridae sp.	4923	China	pig	Pig172	feces
831	MG883715	Unclassified	Gokushovirinae	Microviridae sp.	4942	China	pig	Pig75	feces
832	MG945341	Unclassified	Gokushovirinae	Microviridae sp.	4942	China	pig	2331-1801	feces
833	MH572502	Gokushovirinae	Gokushovirinae	Microviridae sp.	4415	USA	Ciona robusta	SD_HF_16	intestinal tract
834	KT264807	Unclassified	Gokushovirinae	Gokushovirus WZ-2015a	4957	China	monkey	59Mky06	feces
835	MG945851	Unclassified	Gokushovirinae	Microviridae sp.	5010	China	chimpanzee	9700-1502	feces
836	MH617175	Unclassified	Gokushovirinae	Microviridae sp.	4583	USA	minnow	ctec730	tissue
837	MH572270	Gokushovirinae	Gokushovirinae	Microviridae sp.	4449	USA	Ciona robusta	SD_SC_27	intestinal tract
838	MG945409	Unclassified	Gokushovirinae	Microviridae sp.	5775	China	pig	4075-1801	feces
839	MN379633	Unclassified	Gokushovirinae	Chicken microvirus mg5_146	4831	USA	chicken		oral swab
840	MG945132	Unclassified	Gokushovirinae	Microviridae sp.	4595	China	pig	149-18012	feces
841	MH617677	Unclassified	Gokushovirinae	Microviridae sp.	4776	USA	minnow	ctch660	tissue
842	KP087941	Gokushovirinae	Gokushovirinae	Eel River basin pequenovirus	4331	USA	environmental	c10494	cold methane seep sediment
843	MH572447	Gokushovirinae	Gokushovirinae	Microviridae sp.	4351	USA	Ciona robusta	SD_MC_105	intestinal tract
844	MH649121	Unclassified	Gokushovirinae	Microviridae sp.	4535	USA	red snapper	ctdb003	tissue
845	MN379634	Unclassified	Gokushovirinae	Chicken microvirus mg6_154	5058	USA	chicken		oral swab
846	KT264816	Unclassified	Gokushovirinae	Gokushovirus WZ-2015a	5077	China	fox	68Fx3	feces
847	KT264817	Unclassified	Gokushovirinae	Gokushovirus WZ-2015a	5077	China	raccoon	69Rcn08	feces
848	MN379641	Unclassified	Gokushovirinae	Chicken microvirus mg7_14	5037	USA	chicken		oral swab
849	MH617663	Unclassified	Gokushovirinae	Microviridae sp.	4732	USA	mouse	ctcc12	tissue
850	Human gut 33 018	Gokushovirinae	Gokushovirinae	Human gut 33 018	4799	USA	human		gut	metagenomic
851	KT264822	Unclassified	Gokushovirinae	Gokushovirus WZ-2015a	4811	China	Homo sapiens	74Chd23	feces
852	Human gut 36 019	Gokushovirinae	Gokushovirinae	Human gut 36 019	4822	USA	human		gut	metagenomic
853	Human gut 34 012	Gokushovirinae	Gokushovirinae	Human gut 34 012	4822	USA	human		gut	metagenomic
854	Human gut 35 025	Gokushovirinae	Gokushovirinae	Human gut 35 025	4822	USA	human		gut	metagenomic
855	Human gut 37 015	Gokushovirinae	Gokushovirinae	Human gut 37 015	4822	USA	human		gut	metagenomic
856	MH617089	Unclassified	Gokushovirinae	Microviridae sp.	4493	USA	minnow	cthd782	tissue
857	MK249146	Unclassified	Gokushovirinae	Blackfly microvirus SF02	4498	New Zealand	Austrosimulium ungulatum	36	whole insect
858	MH616929	Unclassified	Gokushovirinae	Microviridae sp.	4420	USA	haddock	ctba61	tissue
859	MH617100	Unclassified	Gokushovirinae	Microviridae sp.	4332	USA	haddock	ctbd63	tissue
860	MH616685	Unclassified	Gokushovirinae	Microviridae sp.	4157	USA	haddock	ctch75	tissue
861	MH649020	Unclassified	Gokushovirinae	Microviridae sp.	4307	USA	red snapper	ctbf006	tissue
862	MH572497	Gokushovirinae	Gokushovirinae	Microviridae sp.	4367	USA	Ciona robusta	SD_HF_20	intestinal tract
863	MH572468	Gokushovirinae	Gokushovirinae	Microviridae sp.	4313	USA	Ciona robusta	SD_MF_58	intestinal tract
864	MH572287	Gokushovirinae	Gokushovirinae	Microviridae sp.	4365	USA	Ciona robusta	SD_SC_46	intestinal tract
865	MH572496	Gokushovirinae	Gokushovirinae	Microviridae sp.	4346	USA	Ciona robusta	SD_HF_32	intestinal tract
866	MH572467	Gokushovirinae	Gokushovirinae	Microviridae sp.	4227	USA	Ciona robusta	SD_MF_32	intestinal tract
867	MH572288	Gokushovirinae	Gokushovirinae	Microviridae sp.	4308	USA	Ciona robusta	SD_SC_57	intestinal tract
868	MH572500	Gokushovirinae	Gokushovirinae	Microviridae sp.	4361	USA	Ciona robusta	SD_HF_22	intestinal tract
869	MH572499	Gokushovirinae	Gokushovirinae	Microviridae sp.	4348	USA	Ciona robusta	SD_HF_28	intestinal tract
870	MH572498	Gokushovirinae	Gokushovirinae	Microviridae sp.	4367	USA	Ciona robusta	SD_HF_19	intestinal tract
871	MK496731	Unclassified	Gokushovirinae	Capybara microvirus Cap1_SP_158	5001	Brazil	Hydrochoerus hydrochaeris	Cap1_SP_158	feces
872	MG945440	Unclassified	Gokushovirinae	Microviridae sp.	5259	China	yak	5556-1711	feces
873	MG945283	Unclassified	Gokushovirinae	Microviridae sp.	5297	China	elk	11472-1602	feces
874	MG945543	Unclassified	Gokushovirinae	Microviridae sp.	5036	China	pig	2478-180101	feces
875	MG945338	Unclassified	Gokushovirinae	Microviridae sp.	5790	China	yak	2245-1711	feces
876	MG945684	Unclassified	Gokushovirinae	Microviridae sp.	4972	China	pig	1147-1801	feces
877	MK496793	Unclassified	Gokushovirinae	Capybara microvirus Cap3_SP_444	5235	Brazil	Hydrochoerus hydrochaeris	Cap3_SP_444	feces
878	KT264780	Unclassified	Gokushovirinae	Gokushovirus WZ-2015a	4651	China	monkey	32Mky02	feces
879	MH617682	Unclassified	Gokushovirinae	Microviridae sp.	5105	USA	macaque	ctcb14	tissue
880	MG945286	Unclassified	Gokushovirinae	Microviridae sp.	5332	China	elk	12118-1602	feces
881	KT264795	Unclassified	Gokushovirinae	Gokushovirus WZ-2015a	5338	France	Homo sapiens	47Fra09	feces
882	MG945231	Unclassified	Gokushovirinae	Microviridae sp.	4994	China	pig	1313-1801	feces
883	Human feces D 014	Gokushovirinae	Gokushovirinae	Human feces D 014	5274	South Korea	human		feces	metagenomic
884	KT264794	Unclassified	Gokushovirinae	Gokushovirus WZ-2015a	5267	China	fox	46Fx8	feces
885	MG945767	Unclassified	Gokushovirinae	Microviridae sp.	5656	China	cattle	3671-1711	feces
886	MG945310	Unclassified	Gokushovirinae	Microviridae sp.	5250	China	yak	873-1711	feces
887	MG945312	Unclassified	Gokushovirinae	Microviridae sp.	5318	China	yak	953-1711	feces
888	MG945311	Unclassified	Gokushovirinae	Microviridae sp.	5356	China	yak	937-1711	feces
889	MG945437	Unclassified	Gokushovirinae	Microviridae sp.	5507	China	yak	5433-1711	feces
890	MG945672	Unclassified	Gokushovirinae	Microviridae sp.	5379	China	cattle	784-1602	feces
891	MG945552	Unclassified	Gokushovirinae	Microviridae sp.	4477	China	pig	3000-1801	feces
892	MH616855	Unclassified	Gokushovirinae	Microvirus sp.	5469	USA	mouse	ctbi45	tissue
893	KT264786	Unclassified	Gokushovirinae	Gokushovirus WZ-2015a	5804	China	Homo sapiens	38Chd443	feces
894	MG945523	Unclassified	Gokushovirinae	Microviridae sp.	5614	China	pig	2039-1801	feces
895	MK496790	Unclassified	Gokushovirinae	Capybara microvirus Cap3_SP_441	5251	Brazil	Hydrochoerus hydrochaeris	Cap3_SP_441	feces
896	MK496716	Unclassified	Gokushovirinae	Capybara microvirus Cap1_SP_124	5278	Brazil	Hydrochoerus hydrochaeris	Cap1_SP_124	feces
897	MK496806	Unclassified	Gokushovirinae	Capybara microvirus Cap3_SP_481	5060	Brazil	Hydrochoerus hydrochaeris	Cap3_SP_481	feces
898	MK496792	Unclassified	Gokushovirinae	Capybara microvirus Cap3_SP_443	5247	Brazil	Hydrochoerus hydrochaeris	Cap3_SP_443	feces
899	MG641184	Gokushovirinae	Gokushovirinae	Alces alces faeces associated microvirus MP12 5423	5360	USA	Alces alces	MP12_5423	feces
900	MG945720	Unclassified	Gokushovirinae	Microviridae sp.	5235	China	pig	2084-1801	feces
901	MG945590	Unclassified	Gokushovirinae	Microviridae sp.	5415	China	pig	4227-1801	blood
902	M17988	Gokushovirinae	Gokushovirinae	Spiroplasma phage 4	4421
903	MK496730	Unclassified	Gokushovirinae	Capybara microvirus Cap1_SP_151	5059	Brazil	Hydrochoerus hydrochaeris	Cap1_SP_151	feces
904	MG945600	Unclassified	Gokushovirinae	Microviridae sp.	5325	China	yak	4385-1711	feces
905	MG945624	Unclassified	Gokushovirinae	Microviridae sp.	5769	China	cattle	6020-1602	genital tract secretion
906	MG945635	Unclassified	Gokushovirinae	Microviridae sp.	5144	China	cattle	6482-1602	blood
907	MK496735	Unclassified	Gokushovirinae	Capybara microvirus Cap1_SP_162	4956	Brazil	Hydrochoerus hydrochaeris	Cap1_SP_162	feces
908	MG945306	Unclassified	Gokushovirinae	Microviridae sp.	5331	China	yak	282-1711	feces
909	MG945605	Unclassified	Gokushovirinae	Microviridae sp.	5689	China	yak	4475-1711	feces
910	MG945492	Unclassified	Gokushovirinae	Microviridae sp.	5634	China	yak	1297-1711	feces
911	MG945812	Unclassified	Gokushovirinae	Microviridae sp.	5732	China	yak	5509-1711	feces
912	MG945825	Unclassified	Gokushovirinae	Microviridae sp.	5725	China	yak	7568-1711	feces
913	MG945285	Unclassified	Gokushovirinae	Microviridae sp.	5537	China	elk	12016-1602	feces
914	MG945278	Unclassified	Gokushovirinae	Microviridae sp.	5430	China	elk	9299-1602	feces
915	MG945751	Unclassified	Gokushovirinae	Microviridae sp.	5364	China	elk	2983-1602	feces
916	KT264787	Unclassified	Gokushovirinae	Gokushovirus WZ-2015a	5209	China	rat	39Rt2	feces
917	MK496817	Unclassified	Gokushovirinae	Capybara microvirus Cap3_SP_588	4588	Brazil	Hydrochoerus hydrochaeris	Cap3_SP_588	feces
918	KT264785	Unclassified	Gokushovirinae	Gokushovirus WZ-2015a	5767	China	mink	37Mk04	feces
919	MG945870	Unclassified	Gokushovirinae	Microviridae sp.	5757	China	fox	25577-1502	stool
920	MG945689	Unclassified	Gokushovirinae	Microviridae sp.	5382	China	pig	1391-18011	feces
921	MN379630	Unclassified	Gokushovirinae	Chicken microvirus mg4_115	5765	USA	chicken		oral swab
922	MN379640	Unclassified	Gokushovirinae	Chicken microvirus mg7_10	5777	USA	chicken		oral swab
923	KX513876	Unclassified	Gokushovirinae	Human gut gokushovirus	5637	China	Homo sapiens	SH-CHD13	sewage sample
924	KX513864	Unclassified	Gokushovirinae	Human gokushovirus	5508	China	Homo sapiens	SH-CHD1	human gut
925	Human feces C 014	Gokushovirinae	Gokushovirinae	Human feces C 014	5536	South Korea	human		feces	metagenomic
926	KT264784	Unclassified	Gokushovirinae	Gokushovirus WZ-2015a	5560	France	Homo sapiens	36Fra03	feces
927	MH648955	Unclassified	Gokushovirinae	Microviridae sp.	5322	USA	macaque	ctbi001	tissue
928	KX513873	Unclassified	Gokushovirinae	Human gut gokushovirus	5631	China	Homo sapiens	SH-CHD10	human gut
929	MG945797	Unclassified	Gokushovirinae	Microviridae sp.	5562	China	pig	4494-1801	feces
930	MG945186	Unclassified	Gokushovirinae	Microviridae sp.	5631	China	pig	625-1801	feces
931	MG945569	Unclassified	Gokushovirinae	Microviridae sp.	5621	China	pig	3467-1801	feces
932	MK496779	Unclassified	Gokushovirinae	Capybara microvirus Cap3_SP_391	5540	Brazil	Hydrochoerus hydrochaeris	Cap3_SP_391	feces
933	MK496714	Unclassified	Gokushovirinae	Capybara microvirus Cap1_SP_121	5314	Brazil	Hydrochoerus hydrochaeris	Cap1_SP_121	feces
934	MK496778	Unclassified	Gokushovirinae	Capybara microvirus Cap3_SP_389	5547	Brazil	Hydrochoerus hydrochaeris	Cap3_SP_389	feces
935	MG945627	Unclassified	Gokushovirinae	Microviridae sp.	5367	China	cattle	6152-1602	genital tract secretion
936	MG945714	Unclassified	Gokushovirinae	Microviridae sp.	5102	China	pig	1977-1801	feces
937	MG945639	Unclassified	Gokushovirinae	Microviridae sp.	5385	China	cattle	7133-1602	feces
938	MK496788	Unclassified	Gokushovirinae	Capybara microvirus Cap3_SP_433	5278	Brazil	Hydrochoerus hydrochaeris	Cap3_SP_433	feces
939	MK496741	Unclassified	Gokushovirinae	Capybara microvirus Cap1_SP_175	4866	Brazil	Hydrochoerus hydrochaeris	Cap1_SP_175	feces
940	MK496797	Unclassified	Gokushovirinae	Capybara microvirus Cap3_SP_450	5204	Brazil	Hydrochoerus hydrochaeris	Cap3_SP_450	feces
941	MK496803	Unclassified	Gokushovirinae	Capybara microvirus Cap3_SP_472	5108	Brazil	Hydrochoerus hydrochaeris	Cap3_SP_472	feces
942	MG945545	Unclassified	Gokushovirinae	Microviridae sp.	5092	China	pig	2558-1801	feces
943	MG945607	Unclassified	Gokushovirinae	Microviridae sp.	5317	China	yak	4484-1711	feces
944	MG641182	Gokushovirinae	Gokushovirinae	Alces alces faeces associated microvirus MP10 5560	5497	USA	Alces alces	MP10_5560	feces
945	MG883722	Unclassified	Gokushovirinae	Microviridae sp.	5003	China	pig	Pig191	feces
946	MG945858	Unclassified	Gokushovirinae	Microviridae sp.	5259	China	raccoon	17100-1502	feces
947	MG945746	Unclassified	Gokushovirinae	Microviridae sp.	5289	China	pig	2702-1801	feces
948	MG945389	Unclassified	Gokushovirinae	Microviridae sp.	5202	China	pig	3318-1801	feces
949	MG945385	Unclassified	Gokushovirinae	Microviridae sp.	5208	China	pig	3207-1801	feces
950	MG945319	Unclassified	Gokushovirinae	Microviridae sp.	5213	China	pig	1614-1801	feces
951	MG945538	Unclassified	Gokushovirinae	Microviridae sp.	5241	China	pig	2417-1801	feces
952	KT264796	Unclassified	Gokushovirinae	Gokushovirus WZ-2015a	5417	China	Homo sapiens	48Chd478	feces
953	MG945347	Unclassified	Gokushovirinae	Microviridae sp.	5373	China	pig	2519-1801	feces
954	MG945410	Unclassified	Gokushovirinae	Microviridae sp.	5385	China	pig	4079-1801	feces
955	MG945416	Unclassified	Gokushovirinae	Microviridae sp.	5385	China	pig	4186-1801	feces
956	MG945307	Unclassified	Gokushovirinae	Microviridae sp.	5488	China	yak	618-1711	feces
957	MG945749	Unclassified	Gokushovirinae	Microviridae sp.	4827	China	pig	2781-1901	feces
958	MG945591	Unclassified	Gokushovirinae	Microviridae sp.	5089	China	pig	4250-1801	feces
959	KT264797	Unclassified	Gokushovirinae	Gokushovirus WZ-2015a	5326	China	fox	49Fx1	feces
960	KT264800	Unclassified	Gokushovirinae	Gokushovirus WZ-2015a	5562	China	mink	52Mk03	feces
961	KT264801	Unclassified	Gokushovirinae	Gokushovirus WZ-2015a	5564	China	raccoon	53Rcn05	feces
962	MG945867	Unclassified	Gokushovirinae	Microviridae sp.	5567	China	mink	21408-1502	feces
963	MG945391	Unclassified	Gokushovirinae	Microviridae sp.	5367	China	pig	3409-1801	feces
964	MG945136	Unclassified	Gokushovirinae	Microviridae sp.	5433	China	pig	221-1801	feces
965	MG945157	Unclassified	Gokushovirinae	Microviridae sp.	5257	China	pig	369-1801	feces
966	MG945135	Unclassified	Gokushovirinae	Microviridae sp.	5474	China	dog	185-1602	feces
967	KT264799	Unclassified	Gokushovirinae	Gokushovirus WZ-2015a	5179	France	Homo sapiens	51Fra19	feces
968	KT264798	Unclassified	Gokushovirinae	Gokushovirus WZ-2015a	5477	China	Homo sapiens	50Chd433	feces
969	Human feces B 029	Gokushovirinae	Gokushovirinae	Human feces B 029	5226	South Korea	human		feces	metagenomic
970	MG945423	Unclassified	Gokushovirinae	Microviridae sp.	5313	China	pig	4337-1801	feces
971	KT264790	Unclassified	Gokushovirinae	Gokushovirus WZ-2015a	5895	France	Homo sapiens	42Fra01	feces
972	KT264788	Unclassified	Gokushovirinae	Gokushovirus WZ-2015a	5672	China	Homo sapiens	40Chd434	feces
973	KT264789	Unclassified	Gokushovirinae	Gokushovirus WZ-2015a	5548	China	monkey	41Mky07	feces
974	MG945138	Unclassified	Gokushovirinae	Microviridae sp.	5505	China	pig	240-1801	feces
975	MG945381	Unclassified	Gokushovirinae	Microviridae sp.	5503	China	pig	3158-1801	feces
976	MG945780	Unclassified	Gokushovirinae	Microviridae sp.	5468	China	pig	4111-1801	feces
977	MG945382	Unclassified	Gokushovirinae	Microviridae sp.	5785	China	pig	3159-1801	feces
978	MG945388	Unclassified	Gokushovirinae	Microviridae sp.	5664	China	pig	3296-1801	feces
979	Human feces A 019	Gokushovirinae	Gokushovirinae	Human feces A 019	5663	South Korea	human		feces	metagenomic
980	Human feces A 020	Gokushovirinae	Gokushovirinae	Human feces A 020	5776	South Korea	human		feces	metagenomic
981	Human feces E 017	Gokushovirinae	Gokushovirinae	Human feces E 017	5769	South Korea	human		feces	metagenomic
982	Human feces E 007	Gokushovirinae	Gokushovirinae	Human feces E 007	5774	South Korea	human		feces	metagenomic
983	MG945233	Unclassified	Gokushovirinae	Microviridae sp.	6127	China	pig	1404-1711	genital tract secretion
984	MG945162	Unclassified	Gokushovirinae	Microviridae sp.	5707	China	pig	411-1801	feces
985	MG945447	Unclassified	Gokushovirinae	Microviridae sp.	5900	China	pig	5964-1801	feces
986	MG945334	Unclassified	Gokushovirinae	Microviridae sp.	5633	China	pig	2182-1801	feces
987	KT264791	Unclassified	Gokushovirinae	Gokushovirus WZ-2015a	6028	France	Homo sapiens	43Fra07	feces
988	Human gut 33 003	Gokushovirinae	Gokushovirinae	Human gut 33 003	5704	USA	human		gut	metagenomic
989	KX513868	Unclassified	Gokushovirinae	Human gut gokushovirus	6042	China	Homo sapiens	SH-CHD5	human gut
990	MG945694	Unclassified	Gokushovirinae	Microviridae sp.	5967	China	pig	1580-1801	feces
991	KT264792	Unclassified	Gokushovirinae	Gokushovirus WZ-2015a	5730	China	Homo sapiens	44Mky08	feces
992	KX513877	Unclassified	Gokushovirinae	Human gut gokushovirus	5726	China	Homo sapiens	SH-CHD14	feces
993	MG945642	Unclassified	Gokushovirinae	Microviridae sp.	5758	China	pig	9318-1602	feces
994	MG945753	Unclassified	Gokushovirinae	Microviridae sp.	5886	China	pig	3060-1801	feces
995	KT264793	Unclassified	Gokushovirinae	Gokushovirus WZ-2015a	5830	China	monkey	45Mky19	feces
996	MG945781	Unclassified	Gokushovirinae	Microviridae sp.	5572	China	rhesus	4143-1602	feces
997	MG945383	Unclassified	Gokushovirinae	Microviridae sp.	5841	China	pig	3159-18011	feces
998	MG945430	Unclassified	Gokushovirinae	Microviridae sp.	5668	China	pig	4506-1801	feces
999	MG945738	Unclassified	Gokushovirinae	Microviridae sp.	4731	China	pig	2443-1801	feces
1000	MK496718	Unclassified	Gokushovirinae	Capybara microvirus Cap1_SP_128	4514	Brazil	Hydrochoerus hydrochaeris	Cap1_SP_128	feces
1001	KT264804	Unclassified	Gokushovirinae	Gokushovirus WZ-2015a	4785	China	monkey	56Mky13	feces
1002	MG945331	Unclassified	Gokushovirinae	Microviridae sp.	4732	China	pig	2002-1801	feces
1003	MG945782	Unclassified	Gokushovirinae	Microviridae sp.	4470	China	pig	4151-1801	feces
1004	MG945665	Unclassified	Gokushovirinae	Microviridae sp.	4592	China	pig	565-1801	feces
1005	MG945343	Unclassified	Gokushovirinae	Microviridae sp.	4440	China	pig	2415-1801	feces
1006	MG945490	Unclassified	Gokushovirinae	Microviridae sp.	4506	China	pig	1251-1801	genital tract secretion
1007	MG945501	Unclassified	Gokushovirinae	Microviridae sp.	4451	China	pig	1685-180101	feces
1008	MG945729	Unclassified	Gokushovirinae	Microviridae sp.	4705	China	pig	2292-1801	feces
1009	MK496800	Unclassified	Gokushovirinae	Capybara microvirus Cap3_SP_468	5119	Brazil	Hydrochoerus hydrochaeris	Cap3_SP_468	feces
1010	MK496720	Unclassified	Gokushovirinae	Capybara microvirus Cap1_SP_133	5221	Brazil	Hydrochoerus hydrochaeris	Cap1_SP_133	feces
1011	MK496796	Unclassified	Gokushovirinae	Capybara microvirus Cap3_SP_449	5206	Brazil	Hydrochoerus hydrochaeris	Cap3_SP_449	feces
1012	KT264805	Unclassified	Gokushovirinae	Gokushovirus WZ-2015a	5657	China	monkey	57Mky16	feces
1013	MG945519	Unclassified	Gokushovirinae	Microviridae sp.	5590	China	pig	2001-1801	feces
1014	MG945693	Unclassified	Gokushovirinae	Microviridae sp.	5399	China	pig	1551-1801	feces
1015	MG945809	Unclassified	Gokushovirinae	Microviridae sp.	5496	China	pig	5085-1801	feces
1016	KT264802	Unclassified	Gokushovirinae	Gokushovirus WZ-2015a	5065	China	monkey	54Mky12	feces
1017	MG945620	Unclassified	Gokushovirinae	Microviridae sp.	5079	China	pig	5717-1801	feces
1018	MG945741	Unclassified	Gokushovirinae	Microviridae sp.	5136	China	pig	2482-1801	feces
1019	MH616672	Unclassified	Gokushovirinae	Microviridae sp.	5239	USA	macaque	ctcj37	tissue
1020	MK496820	Unclassified	Gokushovirinae	Capybara microvirus Cap3_SP_613	4485	Brazil	Hydrochoerus hydrochaeris	Cap3_SP_613	feces
1021	MG945778	Unclassified	Gokushovirinae	Microviridae sp.	5401	China	pig	4019-1801	feces
1022	MG945335	Unclassified	Gokushovirinae	Microviridae sp.	5399	China	pig	2188-1801	feces
1023	MK496725	Unclassified	Gokushovirinae	Capybara microvirus Cap1_SP_142	5124	Brazil	Hydrochoerus hydrochaeris	Cap1_SP_142	feces
1024	MK496722	Unclassified	Gokushovirinae	Capybara microvirus Cap1_SP_137	5188	Brazil	Hydrochoerus hydrochaeris	Cap1_SP_137	feces
1025	MK496746	Unclassified	Gokushovirinae	Capybara microvirus Cap1_SP_206	4672	Brazil	Hydrochoerus hydrochaeris	Cap1_SP_206	feces
1026	MK496811	Unclassified	Gokushovirinae	Capybara microvirus Cap3_SP_550	4736	Brazil	Hydrochoerus hydrochaeris	Cap3_SP_550	feces
1027	MK496794	Unclassified	Gokushovirinae	Capybara microvirus Cap3_SP_445	5232	Brazil	Hydrochoerus hydrochaeris	Cap3_SP_445	feces
1028	KT264803	Unclassified	Gokushovirinae	Gokushovirus WZ-2015a	5121	China	monkey	55Mky20	feces
1029	MG945142	Unclassified	Gokushovirinae	Microviridae sp.	5391	China	pig	300-1801	blood
1030	KT264832	Unclassified	Gokushovirinae	Gokushovirus WZ-2015a	5682	China	fox	84Fx6	feces
1031	MG945860	Unclassified	Gokushovirinae	Microviridae sp.	4316	China	mink	17756-1502	feces
1032	HQ264138	Unclassified	Gokushovirinae	Microviridae phi-CA82	5514	USA	turkey
1033	MG945593	Unclassified	Gokushovirinae	Microviridae sp.	6069	China	cattle	4263-1602	feces
1034	MG945677	Unclassified	Gokushovirinae	Microviridae sp.	5633	China	chimpanzee	936-1706	feces
1035	MK496755	Unclassified	Gokushovirinae	Capybara microvirus Cap1_SP_244	4404	Brazil	Hydrochoerus hydrochaeris	Cap1_SP_244	feces
1036	MH552560	Unclassified	Gokushovirinae	Microviridae sp.	5520	USA	mouse	ctcf390	tissue
1037	MH552498	Unclassified	Gokushovirinae	Microviridae sp.	5648	USA	mouse	ctbh658	stool
1038	MN379631	Unclassified	Gokushovirinae	Chicken microvirus mg4_164	5148	USA	chicken		oral swab
1039	MG945598	Unclassified	Gokushovirinae	Microviridae sp.	4979	China	pig	4354-180177	feces
1040	MG945675	Unclassified	Gokushovirinae	Microviridae sp.	5022	China	pig	885-1801	feces
1041	MG945481	Unclassified	Gokushovirinae	Microviridae sp.	4254	China	pig	819-1801	feces
1042	MG945807	Unclassified	Gokushovirinae	Microviridae sp.	4361	China	pig	4989-1801	feces
1043	KT264781	Unclassified	Gokushovirinae	Gokushovirus WZ-2015a	4268	China	monkey	33Mky03	feces
1044	KT264782	Unclassified	Gokushovirinae	Gokushovirus WZ-2015a	4710	China	Homo sapiens	34Fra04	feces
1045	KT264783	Unclassified	Gokushovirinae	Gokushovirus WZ-2015a	4623	France	Homo sapiens	35Fra05	feces
1046	MK496813	Unclassified	Gokushovirinae	Capybara microvirus Cap3_SP_562	4684	Brazil	Hydrochoerus hydrochaeris	Cap3_SP_562	feces
1047	MK496805	Unclassified	Gokushovirinae	Capybara microvirus Cap3_SP_478	5076	Brazil	Hydrochoerus hydrochaeris	Cap3_SP_478	feces
1048	MK496812	Unclassified	Gokushovirinae	Capybara microvirus Cap3_SP_554	4723	Brazil	Hydrochoerus hydrochaeris	Cap3_SP_554	feces
1049	MK765603	Unclassified	Gokushovirinae	Tortoise microvirus 51	4395	USA	Gopherus morafkai	51_SP_173	feces
1050	MK765621	Unclassified	Gokushovirinae	Tortoise microvirus 53	4395	USA	Gopherus morafkai	53_SP_156	feces
1051	MK765559	Unclassified	Gokushovirinae	Tortoise microvirus 9	4383	USA	Gopherus morafkai	9_SP_55	feces
1052	MK765669	Unclassified	Gokushovirinae	Tortoise microvirus 111	4383	USA	Gopherus morafkai	111_SP_12
1053	MG945472	Unclassified	Gokushovirinae	Microviridae sp.	4518	China	pig	418-18011	feces
1054	MH552483	Unclassified	Gokushovirinae	Microviridae sp.	4414	USA	macaque	ctbc36	stool
1055	KX513870	Unclassified	Gokushovirinae	Human gut gokushovirus	4671	China	Homo sapiens	SH-CHD7	human gut
1056	KX513866	Unclassified	Gokushovirinae	Human gut gokushovirus	4664	China	Homo sapiens	SH-CHD3	human gut
1057	MG945826	Unclassified	Gokushovirinae	Microviridae sp.	4477	China	pig	8413-1602	feces
1058	MG945534	Unclassified	Gokushovirinae	Microviridae sp.	4767	China	pig	2363-1801	feces
1059	MK496751	Unclassified	Gokushovirinae	Capybara microvirus Cap1_SP_223	4590	Brazil	Hydrochoerus hydrochaeris	Cap1_SP_223	feces
1060	MG945484	Unclassified	Gokushovirinae	Microviridae sp.	4613	China	pig	870-1801	feces
1061	MG945704	Unclassified	Gokushovirinae	Microviridae sp.	4774	China	pig	1790-1801	feces
1062	MK496754	Unclassified	Gokushovirinae	Capybara microvirus Cap1_SP_240	4482	Brazil	Hydrochoerus hydrochaeris	Cap1_SP_240	feces
1063	MG945577	Unclassified	Gokushovirinae	Microviridae sp.	4648	China	pig	3600-1801	feces
1064	MN379635	Unclassified	Gokushovirinae	Chicken microvirus mg6_218	4510	USA	chicken		oral swab
1065	KT264833	Unclassified	Gokushovirinae	Gokushovirus WZ-2015a	4826	China	monkey	85Mky10	wastewater
1066	MG945747	Unclassified	Gokushovirinae	Microviridae sp.	4590	China	pig	2706-1801	feces
1067	MG945418	Unclassified	Gokushovirinae	Microviridae sp.	4685	China	pig	4201-1801	feces
1068	MG945549	Unclassified	Gokushovirinae	Microviridae sp.	4480	China	pig	2851-1801	feces
1069	MG945568	Unclassified	Gokushovirinae	Microviridae sp.	4714	China	pig	3424-1801	feces
1070	MG945529	Unclassified	Gokushovirinae	Microviridae sp.	4606	China	pig	2159-1801	feces
1071	MG945717	Unclassified	Gokushovirinae	Microviridae sp.	4545	China	pig	2004-1801	feces
1072	MG945739	Unclassified	Gokushovirinae	Microviridae sp.	4563	China	pig	2446-1801	feces
1073	MH617438	Unclassified	Gokushovirinae	Microviridae sp.	4695	USA	macaque	ctcc51	tissue
1074	MG945154	Unclassified	Gokushovirinae	Microviridae sp.	4682	China	pig	338-1801	feces
1075	MH552544	Unclassified	Gokushovirinae	Microviridae sp.	4577	USA	macaque	ctbi34	stool
1076	MG945613	Unclassified	Gokushovirinae	Microviridae sp.	4548	China	pig	4573-1801	feces
1077	MH616748	Unclassified	Gokushovirinae	Microviridae sp.	4859	USA	macaque	ctbb19	tissue
1078	KT264775	Unclassified	Gokushovirinae	Gokushovirus WZ-2015a	4710	China	monkey	27Mky09	feces
1079	MG883718	Unclassified	Gokushovirinae	Microviridae sp.	4837	China	pig	Pig79	feces
1080	MG945742	Unclassified	Gokushovirinae	Microviridae sp.	5624	China	pig	2547-1801	feces
1081	MG945386	Unclassified	Gokushovirinae	Microviridae sp.	5635	China	pig	3226-1711	feces
1082	MG945775	Unclassified	Gokushovirinae	Microviridae sp.	4923	China	pig	3944-1801	feces
1083	MG945597	Unclassified	Gokushovirinae	Microviridae sp.	5256	China	cattle	4321-1602	feces
1084	MG945761	Unclassified	Gokushovirinae	Microviridae sp.	4710	China	cattle	3398-1602	feces
1085	MK496719	Unclassified	Gokushovirinae	Capybara microvirus Cap1_SP_131	5243	Brazil	Hydrochoerus hydrochaeris	Cap1_SP_131	feces
1086	MH593837	Unclassified	Gokushovirinae	Microviridae sp.	5210	USA	macaque	ctdc25	tissue
1087	MG945181	Unclassified	Gokushovirinae	Microviridae sp.	5000	China	pig	568-1801	blood
1088	MG945340	Unclassified	Gokushovirinae	Microviridae sp.	4904	China	pig	2327-1801	feces
1089	MK496798	Unclassified	Gokushovirinae	Capybara microvirus Cap3_SP_457	5171	Brazil	Hydrochoerus hydrochaeris	Cap3_SP_457	feces
1090	MK496738	Unclassified	Gokushovirinae	Capybara microvirus Cap1_SP_166	4936	Brazil	Hydrochoerus hydrochaeris	Cap1_SP_166	feces
1091	MK496809	Unclassified	Gokushovirinae	Capybara microvirus Cap3_SP_541	4765	Brazil	Hydrochoerus hydrochaeris	Cap3_SP_541	feces
1092	MG945232	Unclassified	Gokushovirinae	Microviridae sp.	5101	China	pig	1391-1801	feces
1093	MG945783	Unclassified	Gokushovirinae	Microviridae sp.	5102	China	pig	4215-1801	feces
1094	MG945718	Unclassified	Gokushovirinae	Microviridae sp.	4948	China	pig	2007-1801	feces
1095	MG945211	Unclassified	Gokushovirinae	Microviridae sp.	4986	China	pig	797-1801	feces
1096	MG945553	Unclassified	Gokushovirinae	Microviridae sp.	4976	China	pig	3073-1801	feces
1097	MG945550	Unclassified	Gokushovirinae	Microviridae sp.	5490	China	pig	2902-1801	feces
1098	MG945403	Unclassified	Gokushovirinae	Microviridae sp.	4756	China	pig	3951-1801	feces
1099	MG945740	Unclassified	Gokushovirinae	Microviridae sp.	4997	China	pig	2478-1801	feces
1100	MG883719	Unclassified	Gokushovirinae	Microviridae sp.	4969	China	pig	Pig195	feces
1101	MG945339	Unclassified	Gokushovirinae	Microviridae sp.	5099	China	pig	2315-1801	feces
1102	MG945736	Unclassified	Gokushovirinae	Microviridae sp.	4980	China	pig	2388-180102	feces
1103	KT264776	Unclassified	Gokushovirinae	Gokushovirus WZ-2015a	5330	China	monkey	28Mky14	feces
1104	MG945771	Unclassified	Gokushovirinae	Microviridae sp.	5302	China	pig	3823-1801	feces
1105	MG945819	Unclassified	Gokushovirinae	Microviridae sp.	5302	China	pig	5863-1801	genital tract secretion
1106	MG945394	Unclassified	Gokushovirinae	Microviridae sp.	5345	China	pig	3504-1711	feces
1107	MH649140	Unclassified	Gokushovirinae	Microviridae sp.	4794	USA	macaque	ctcg002	tissue
1108	Human feces D 045	Gokushovirinae	Gokushovirinae	Human feces D 045	5299	South Korea	human		feces	metagenomic
1109	MH616663	Unclassified	Gokushovirinae	Microviridae sp.	4870	USA	macaque	ctch46	tissue
1110	MG945542	Unclassified	Gokushovirinae	Microviridae sp.	5005	China	pig	2468-1801	feces
1111	MG945139	Unclassified	Gokushovirinae	Microviridae sp.	5185	China	pig	243-1801	feces
1112	MG945645	Unclassified	Gokushovirinae	Microviridae sp.	4998	China	parrot	9948-1507	feces
1113	KT264777	Unclassified	Gokushovirinae	Gokushovirus WZ-2015a	5109	China	fox	29Fx2	feces
1114	KT264778	Unclassified	Gokushovirinae	Gokushovirus WZ-2015a	5109	China	raccoon	30Rcn04	feces
1115	MG641186	Gokushovirinae	Gokushovirinae	Alces alces faeces associated microvirus MP18 4940	4892	USA	Alces alces	MP18_4940	nasopharyngeal cavity
1116	MG945802	Unclassified	Gokushovirinae	Microviridae sp.	5224	China	pig	4633-1801	feces
1117	MK496744	Unclassified	Gokushovirinae	Capybara microvirus Cap1_SP_192	4757	Brazil	Hydrochoerus hydrochaeris	Cap1_SP_192	feces
1118	MK496740	Unclassified	Gokushovirinae	Capybara microvirus Cap1_SP_168	4905	Brazil	Hydrochoerus hydrochaeris	Cap1_SP_168	feces
1119	MK496743	Unclassified	Gokushovirinae	Capybara microvirus Cap1_SP_188	4785	Brazil	Hydrochoerus hydrochaeris	Cap1_SP_188	feces
1120	MK496802	Unclassified	Gokushovirinae	Capybara microvirus Cap3_SP_470	5111	Brazil	Hydrochoerus hydrochaeris	Cap3_SP_470	feces
1121	MK496821	Unclassified	Gokushovirinae	Capybara microvirus Cap3_SP_632	4381	Brazil	Hydrochoerus hydrochaeris	Cap3_SP_632	feces
1122	MK496810	Unclassified	Gokushovirinae	Capybara microvirus Cap3_SP_546	4750	Brazil	Hydrochoerus hydrochaeris	Cap3_SP_546	feces
1123	MG945489	Unclassified	Gokushovirinae	Microviridae sp.	4760	China	pig	1204-1801	feces
1124	MK496737	Unclassified	Gokushovirinae	Capybara microvirus Cap1_SP_164	4939	Brazil	Hydrochoerus hydrochaeris	Cap1_SP_164	feces
1125	KT264779	Unclassified	Gokushovirinae	Gokushovirus WZ-2015a	4850	France	Homo sapiens	31Fra11	feces
1126	MG945728	Unclassified	Gokushovirinae	Microviridae sp.	4707	China	pig	2280-1801	feces
1127	MG945359	Unclassified	Gokushovirinae	Microviridae sp.	4687	China	pig	2934-1801	feces
1128	MG945431	Unclassified	Gokushovirinae	Microviridae sp.	4675	China	pig	4582-1801	feces
1129	MG945700	Unclassified	Gokushovirinae	Microviridae sp.	5006	China	pig	1700-1801	feces
1130	MG945508	Unclassified	Gokushovirinae	Microviridae sp.	5030	China	pig	1754-1801	feces
1131	MG945526	Unclassified	Gokushovirinae	Microviridae sp.	5006	China	pig	2087-1801	feces
1132	MK496799	Unclassified	Gokushovirinae	Capybara microvirus Cap3_SP_465	5129	Brazil	Hydrochoerus hydrochaeris	Cap3_SP_465	feces
1133	KT264774	Unclassified	Gokushovirinae	Gokushovirus WZ-2015a	5051	China	bird	26Brd07	feces
1134	MG945476	Unclassified	Gokushovirinae	Microviridae sp.	5052	China	dog	578-1602	feces
1135	Human feces E 009	Gokushovirinae	Gokushovirinae	Human feces E 009	4928	South Korea	human		feces	metagenomic
1136	MG945592	Unclassified	Gokushovirinae	Microviridae sp.	4883	China	pig	4258-1801	genital tract secretion
1137	MK496726	Unclassified	Gokushovirinae	Capybara microvirus Cap1_SP_143	5123	Brazil	Hydrochoerus hydrochaeris	Cap1_SP_143	feces
1138	MG945530	Unclassified	Gokushovirinae	Microviridae sp.	5193	China	pig	2245-1801	feces
1139	MH552496	Unclassified	Gokushovirinae	Microviridae sp.	5223	USA	macaque	ctbb24	stool
1140	MG945503	Unclassified	Gokushovirinae	Microviridae sp.	5535	China	pig	1718-1801	feces
1141	KT264771	Unclassified	Gokushovirinae	Gokushovirus WZ-2015a	5149	France	Homo sapiens	23Fra13	feces
1142	KT264772	Unclassified	Gokushovirinae	Gokushovirus WZ-2015a	5147	France	Homo sapiens	24Fra20	feces
1143	MG945602	Unclassified	Gokushovirinae	Microviridae sp.	5038	China	rhesus	4458-1602	feces
1144	MG883711	Unclassified	Gokushovirinae	Microviridae sp.	5311	China	pig	Pig183	feces
1145	MG945134	Unclassified	Gokushovirinae	Microviridae sp.	5105	China	pig	156-1801	genital tract secretion
1146	KT264770	Unclassified	Gokushovirinae	Gokushovirus WZ-2015a	5482	China	monkey	22Mky17
1147	MH617506	Unclassified	Gokushovirinae	Microviridae sp.	5285	USA	macaque	ctcj36	tissue
1148	MH617691	Unclassified	Gokushovirinae	Microviridae sp.	5139	USA	macaque	ctda13	tissue
1149	MG945399	Unclassified	Gokushovirinae	Microviridae sp.	6330	China	pig	3685-1801	feces
1150	MG945454	Unclassified	Gokushovirinae	Microviridae sp.	5274	China	pig	8431-1602	feces
1151	MG945707	Unclassified	Gokushovirinae	Microviridae sp.	5283	China	pig	1824-1801	feces
1152	KT264769	Unclassified	Gokushovirinae	Gokushovirus WZ-2015a	4821	China	fox	21Fx9	feces
1153	KR704914	Gokushovirinae	Gokushovirinae	Chimpanzee faeces associated microphage 2	5184	Nigeria	Pan troglodytes	CPNG_29299	feces
1154	MG945715	Unclassified	Gokushovirinae	Microviridae sp.	5427	China	pig	1982-1801	feces
1155	KT264773	Unclassified	Gokushovirinae	Gokushovirus WZ-2015a	5379	France	Homo sapiens	25Fra16	feces
1156	MG945317	Unclassified	Gokushovirinae	Microviridae sp.	5278	China	pig	1554-180101	feces
1157	MG945531	Unclassified	Gokushovirinae	Microviridae sp.	5439	China	pig	2263-1801	feces
1158	MG945351	Unclassified	Gokushovirinae	Microviridae sp.	5466	China	pig	2649-1801	feces
1159	MK496724	Unclassified	Gokushovirinae	Capybara microvirus Cap1_SP_141	5132	Brazil	Hydrochoerus hydrochaeris	Cap1_SP_141	feces
1160	MK496801	Unclassified	Gokushovirinae	Capybara microvirus Cap3_SP_469	5117	Brazil	Hydrochoerus hydrochaeris	Cap3_SP_469	feces
1161	MK496728	Unclassified	Gokushovirinae	Capybara microvirus Cap1_SP_147	5074	Brazil	Hydrochoerus hydrochaeris	Cap1_SP_147	feces
1162	MG945393	Unclassified	Gokushovirinae	Microviridae sp.	4964	China	pig	3492-1711	feces
1163	MG945587	Unclassified	Gokushovirinae	Microviridae sp.	4860	China	pig	4069-1801	feces
1164	MG945435	Unclassified	Gokushovirinae	Microviridae sp.	4800	China	pig	5111-1801	feces
1165	MG945596	Unclassified	Gokushovirinae	Microviridae sp.	4845	China	pig	4301-1801	feces
1166	MH552567	Unclassified	Gokushovirinae	Microviridae sp.	5083	USA	macaque	ctbj30	tissue
1167	MG945541	Unclassified	Gokushovirinae	Microviridae sp.	4916	China	pig	2464-1801	feces
1168	MH552523	Unclassified	Gokushovirinae	Microviridae sp.	5296	USA	mouse	ctch317	tissue
1169	MH617217	Unclassified	Gokushovirinae	Microviridae sp.	5070	USA	macaque	ctda15	tissue
1170	MG945238	Unclassified	Gokushovirinae	Microviridae sp.	5060	China	pig	1456-1801	blood
1171	MG945486	Unclassified	Gokushovirinae	Microviridae sp.	4911	China	pig	957-18011	feces
1172	MG945646	Unclassified	Gokushovirinae	Microviridae sp.	4919	China	parrot	10162-1507	feces
1173	MG945787	Unclassified	Gokushovirinae	Microviridae sp.	5008	China	pig	4299-1801	feces
1174	KT264768	Unclassified	Gokushovirinae	Gokushovirus WZ-2015a	5140	China	raccoon	20Rcn02	feces
1175	MG883717	Unclassified	Gokushovirinae	Microviridae sp.	5022	China	pig	Pig79-2	feces
1176	MG945415	Unclassified	Gokushovirinae	Microviridae sp.	5022	China	pig	4165-1801	feces
1177	MG945461	Unclassified	Gokushovirinae	Microviridae sp.	5241	China	pig	89-1801	nasopharyngeal swab
1178	MG945770	Unclassified	Gokushovirinae	Microviridae sp.	5060	China	pig	3768-1801	feces
1179	KT264765	Unclassified	Gokushovirinae	Gokushovirus WZ-2015a	5013	France	Homo sapiens	17Fra18	feces
1180	MG945565	Unclassified	Gokushovirinae	Microviridae sp.	5058	China	pig	3346-1801	feces
1181	MH552509	Unclassified	Gokushovirinae	Microviridae sp.	5135	USA	macaque	ctci27	tissue
1182	MH649004	Unclassified	Gokushovirinae	Microviridae sp.	5137	USA	macaque	ctbd002	tissue
1183	MG945671	Unclassified	Gokushovirinae	Microviridae sp.	4922	China	pig	770-1801	feces
1184	MG945731	Unclassified	Gokushovirinae	Microviridae sp.	4925	China	pig	2303-1801	feces
1185	MG945674	Unclassified	Gokushovirinae	Microviridae sp.	4946	China	pig	865-1801	feces
1186	MG945705	Unclassified	Gokushovirinae	Microviridae sp.	4946	China	pig	1804-1801	feces
1187	MG945499	Unclassified	Gokushovirinae	Microviridae sp.	5128	China	dog	1652-1602	feces
1188	KT264751	Unclassified	Gokushovirinae	Gokushovirus WZ-2015a	5131	France	Homo sapiens	03Fra061	feces
1189	KT264749	Unclassified	Gokushovirinae	Gokushovirus WZ-2015a	5242	France	Homo sapiens	01Fra06	feces
1190	KT264750	Unclassified	Gokushovirinae	Gokushovirus WZ-2015a	5065	France	Homo sapiens	02Fra12	feces
1191	MG945691	Unclassified	Gokushovirinae	Microviridae sp.	4905	China	pig	1422-1801	feces
1192	KT264756	Unclassified	Gokushovirinae	Gokushovirus WZ-2015a	5050	China	monkey	08Mky24	feces
1193	MG945190	Unclassified	Gokushovirinae	Microviridae sp.	4946	China	pig	690-1801	feces
1194	KT264757	Unclassified	Gokushovirinae	Gokushovirus WZ-2015a	4936	China	raccoon	09Rcn03	feces
1195	MG945163	Unclassified	Gokushovirinae	Microviridae sp.	4938	China	pig	413-1801	feces
1196	MG945708	Unclassified	Gokushovirinae	Microviridae sp.	5170	China	pig	1833-1801	feces
1197	MG945786	Unclassified	Gokushovirinae	Microviridae sp.	5164	China	pig	4296-180	feces
1198	MG945710	Unclassified	Gokushovirinae	Microviridae sp.	4846	China	pig	1888-1801	feces
1199	MG945765	Unclassified	Gokushovirinae	Microviridae sp.	5073	China	pig	3545-1801	feces
1200	MG945203	Unclassified	Gokushovirinae	Microviridae sp.	5108	China	pig	725-1801	feces
1201	MG945325	Unclassified	Gokushovirinae	Microviridae sp.	4865	China	pig	1713-1801	feces
1202	MG945207	Unclassified	Gokushovirinae	Microviridae sp.	5057	China	pig	766-18011	feces
1203	MG945589	Unclassified	Gokushovirinae	Microviridae sp.	4960	China	pig	4205-1801	feces
1204	MG945796	Unclassified	Gokushovirinae	Microviridae sp.	4989	China	pig	4489-1801	feces
1205	MG945548	Unclassified	Gokushovirinae	Microviridae sp.	4986	China	pig	2713-1801	feces
1206	KT264755	Unclassified	Gokushovirinae	Gokushovirus WZ-2015a	5389	USA	cat	07Ct04	feces
1207	MG641179	Gokushovirinae	Gokushovirinae	Lynx canadensis associated microvirus CLP 9413	5312	USA	Lynx canadensis	CLP_9413	feces
1208	MG641180	Gokushovirinae	Gokushovirinae	Lynx canadensis associated microvirus CLP 9366	5265	USA	Lynx canadensis	CLP_9366	feces
1209	MG945559	Unclassified	Gokushovirinae	Microviridae sp.	5076	China	dog	3243-1602	feces
1210	MG025518	Unclassified	Gokushovirinae	Gokushovirus MK-2017	4907	Brazil	Arctocephalus spp.	AA_01	feces
1211	MG945801	Unclassified	Gokushovirinae	Microviridae sp.	5190	China	pig	4621-1801	genital tract secretion
1212	Human feces B 068	Gokushovirinae	Gokushovirinae	Human feces B 068	5123	South Korea	human		feces	metagenomic
1213	KT264752	Unclassified	Gokushovirinae	Gokushovirus WZ-2015a	5111	France	Homo sapiens	04Fra22	feces
1214	KT264753	Unclassified	Gokushovirinae	Gokushovirus WZ-2015a	5133	China	bird	05Brd06	feces
1215	MG945566	Unclassified	Gokushovirinae	Microviridae sp.	5133	China	dog	3354-1602	feces
1216	KT264754	Unclassified	Gokushovirinae	Gokushovirus WZ-2015a	5208	China	mink	06Mk06	feces
1217	MG945855	Unclassified	Gokushovirinae	Microviridae sp.	5500	China	mink	15795-1502	feces
1218	MG945869	Unclassified	Gokushovirinae	Microviridae sp.	5392	China	fox	25440-1502	Inner Harbor water
1219	MG945744	Unclassified	Gokushovirinae	Microviridae sp.	4998	China	pig	2367-1801	feces
1220	Human feces A 029	Gokushovirinae	Gokushovirinae	Human feces A 029	5158	South Korea	human		feces	metagenomic
1221	MG945158	Unclassified	Gokushovirinae	Microviridae sp.	5009	China	pig	381-1801	feces
1222	MG945820	Unclassified	Gokushovirinae	Microviridae sp.	5063	China	pig	5884-1801	genital tract secretion
1223	MG945361	Unclassified	Gokushovirinae	Microviridae sp.	5057	China	pig	3092-1801	feces
1224	MG945467	Unclassified	Gokushovirinae	Microviridae sp.	5083	China	children	256-1711	blood
1225	MG945237	Unclassified	Gokushovirinae	Microviridae sp.	4765	China	pig	1447-1801	feces
1226	MG945862	Unclassified	Gokushovirinae	Microviridae sp.	4859	China	raccoon	18058-1502	feces
1227	MG945864	Unclassified	Gokushovirinae	Microviridae sp.	5015	China	fox	20775-1502	feces
1228	MH552571	Unclassified	Gokushovirinae	Microviridae sp.	5312	USA	mouse	ctgh214	intestinal tract
1229	KT264766	Unclassified	Gokushovirinae	Gokushovirus WZ-2015a	4847	China	fox	18Fx10	feces
1230	KT264767	Unclassified	Gokushovirinae	Gokushovirus WZ-2015a	4833	France	Homo sapiens	19Fra14	feces
1231	MG945681	Unclassified	Gokushovirinae	Microviridae sp.	5008	China	pig	1084-1801	feces
1232	MG945346	Unclassified	Gokushovirinae	Microviridae sp.	4888	China	pig	2446-180102	feces
1233	MG945853	Unclassified	Gokushovirinae	Microviridae sp.	4900	China	chimpanzee	10748-1502	feces
1234	MG945330	Unclassified	Gokushovirinae	Microviridae sp.	4774	China	pig	1989-1801	feces
1235	MG945205	Unclassified	Gokushovirinae	Microviridae sp.	4902	China	pig	743-1801	feces
1236	MG945387	Unclassified	Gokushovirinae	Microviridae sp.	4832	China	pig	3255-1801	feces
1237	MK765620	Unclassified	Gokushovirinae	Tortoise microvirus 68	4951	USA	Gopherus morafkai	68_SP_146	feces
1238	MG945213	Unclassified	Gokushovirinae	Microviridae sp.	4873	China	pig	940-1801	feces
1239	MG945758	Unclassified	Gokushovirinae	Microviridae sp.	4715	China	pig	3147-1711	genital tract secretion
1240	MG945768	Unclassified	Gokushovirinae	Microviridae sp.	4916	China	pig	3682-1801	feces
1241	MG945438	Unclassified	Gokushovirinae	Microviridae sp.	4842	China	pig	5462-1801	feces
1242	MG945673	Unclassified	Gokushovirinae	Microviridae sp.	4906	China	pig	794-1801	feces
1243	MG945333	Unclassified	Gokushovirinae	Microviridae sp.	4884	China	pig	2135-1801	feces
1244	MG945407	Unclassified	Gokushovirinae	Microviridae sp.	4932	China	pig	4058-1801	feces
1245	MG945586	Unclassified	Gokushovirinae	Microviridae sp.	4928	China	pig	4051-1801	feces
1246	MG945570	Unclassified	Gokushovirinae	Microviridae sp.	4864	China	pig	3500-1801	feces
1247	KX513865	Unclassified	Gokushovirinae	Human gut gokushovirus	5135	China	Homo sapiens	SH-CHD2	human gut
1248	MG945429	Unclassified	Gokushovirinae	Microviridae sp.	5104	China	pig	4494-16021	feces
1249	MG945318	Unclassified	Gokushovirinae	Microviridae sp.	4885	China	pig	1592-1801	feces
1250	MG945517	Unclassified	Gokushovirinae	Microviridae sp.	4985	China	pig	1944-1801	feces
1251	MG945355	Unclassified	Gokushovirinae	Microviridae sp.	4947	China	pig	2720-1801	feces
1252	MG945424	Unclassified	Gokushovirinae	Microviridae sp.	5021	China	pig	4374-1801	feces
1253	MG945459	Unclassified	Gokushovirinae	Microviridae sp.	4926	China	pig	72-1801	feces
1254	MG945398	Unclassified	Gokushovirinae	Microviridae sp.	5025	China	pig	3637-1801	feces
1255	MG945153	Unclassified	Gokushovirinae	Microviridae sp.	4913	China	pig	330-1801	feces
1256	MG945363	Unclassified	Gokushovirinae	Microviridae sp.	4815	China	pig	3125-1711	feces
1257	MG945428	Unclassified	Gokushovirinae	Microviridae sp.	4780	China	pig	4494-1602	feces
1258	KT264758	Unclassified	Gokushovirinae	Gokushovirus WZ-2015a	4824	China	monkey	10Mky22	feces
1259	MG945444	Unclassified	Gokushovirinae	Microviridae sp.	5028	China	pig	5742-1801	feces
1260	MG945793	Unclassified	Gokushovirinae	Microviridae sp.	4803	China	pig	4431-1801	feces
1261	KT264759	Unclassified	Gokushovirinae	Gokushovirus WZ-2015a	5293	China	raccoon	11Rcn07	feces
1262	MG945699	Unclassified	Gokushovirinae	Microviridae sp.	4909		pig	1685-1801-Pig208	feces
1263	KT264762	Unclassified	Gokushovirinae	Gokushovirus WZ-2015a	5205	USA	cat	14Ct02	feces
1264	MG945227	Unclassified	Gokushovirinae	Microviridae sp.	5153	China	pig	1069-1801	feces
1265	Human feces A 013	Gokushovirinae	Gokushovirinae	Human feces A 013	5316	South Korea	human		feces	metagenomic
1266	KT264763	Unclassified	Gokushovirinae	Gokushovirus WZ-2015a	5506	France	Homo sapiens	15Fra10	feces
1267	KT264764	Unclassified	Gokushovirinae	Gokushovirus WZ-2015a	5515	USA	Homo sapiens	16IC3	feces
1268	KT264761	Unclassified	Gokushovirinae	Gokushovirus WZ-2015a	5301	China	monkey	13Mky11	feces
1269	MH616997	Unclassified	Gokushovirinae	Microviridae sp.	5066	USA	macaque	ctbc16	tissue
1270	MG945402	Unclassified	Gokushovirinae	Microviridae sp.	4988	China	pig	3911-1801	feces
1271	MH617405	Unclassified	Gokushovirinae	Microviridae sp.	5110	USA	macaque	ctcc42	tissue
1272	MH622917	Unclassified	Gokushovirinae	Microviridae sp.	5221	USA	macaque	ctjf38	tissue
1273	Human gut 27 035	Gokushovirinae	Gokushovirinae	Human gut 27 035	5266	USA	human		gut	metagenomic
1274	Human gut 31 045	Gokushovirinae	Gokushovirinae	Human gut 31 045	5266	USA	human		gut	metagenomic
1275	Human gut 32 030	Gokushovirinae	Gokushovirinae	Human gut 32 030	5266	USA	human		gut	metagenomic
1276	KT264760	Unclassified	Gokushovirinae	Gokushovirus WZ-2015a	5215	France	Homo sapiens	12Fra21	feces
1277	MH617034	Unclassified	Gokushovirinae	Microviridae sp.	5132	USA	macaque	ctbf41	tissue
1278	MH622932	Unclassified	Gokushovirinae	Microviridae sp.	5208	USA	macaque	ctcd39	tissue
1279	MH649153	Unclassified	Gokushovirinae	Microviridae sp.	5208	USA	macaque	ctbe001	tissue
1280	MH572480	Gokushovirinae	1	Microviridae sp.	4338	USA	Ciona robusta	SD_MF_20	intestinal tract
1281	MH572404	Gokushovirinae	1	Microviridae sp.	4352	USA	Ciona robusta	SD_SF_20	intestinal tract
1282	MH572515	Gokushovirinae	2	Microviridae sp.	4857	USA	Ciona robusta	SD_HF_2	intestinal tract
1283	KT264834	Unclassified	2	Gokushovirus WZ-2015a	4975	China	raccoon	86Rcn01	wastewater
1284	MG945678	Unclassified	2	Microviridae sp.	5192	China	pig	957-1801	feces
1285	MH992173	Unclassified	3	Apis mellifera associated microvirus 56	4859	USA	Apis mellifera linguistica	IFH_SP_57	Hemolymph
1286	KP087937	Unclassified	4	Eel River basin pequenovirus	4634	USA	environmental	c905	cold methane seep sediment
1287	MH617026	Unclassified	5	Microviridae sp.	4950	USA	minnow	ctcj618	tissue
1288	MG945595	Unclassified	5	Microviridae sp.	5760	China	cattle	4298-1602	feces
1289	MH617078	Unclassified	5	Microviridae sp.	6197	USA	macaque	ctcj24	tissue
1290	MK496734	Unclassified	5	Capybara microvirus Cap1_SP_161	4979	Brazil	Hydrochoerus hydrochaeris	Cap1_SP_161	feces
1291	MG945667	Unclassified	5	Microviridae sp.	4952	China	pig	618-1801	feces
1292	MG641185	Unclassified	5	Alces alces faeces associated microvirus MP15 5067	5004	USA	Alces alces	MP15_5067	feces
1293	MH617670	Unclassified	5	Microviridae sp.	4700	USA	minnow	ctbc681	tissue
1294	MG945773	Unclassified	5	Microviridae sp.	5186	China	pig	3910-1801	feces
1295	MG945497	Unclassified	5	Microviridae sp.	5052	China	rat	1636-1702	genital tract secretion
1296	MG945844	Unclassified	5	Microviridae sp.	5291	China	chimpanzee	3042-1502	feces
1297	MG945866	Unclassified	5	Microviridae sp.	5338	China	mink	21370-1502	feces
1298	MG945857	Unclassified	5	Microviridae sp.	5425	China	mink	16973-1502	feces
1299	MG945859	Unclassified	5	Microviridae sp.	5390	China	mink	17180-1502	feces
1300	MG945865	Unclassified	5	Microviridae sp.	5511	China	mink	21266-1502	feces
1301	MK496708	Unclassified	5	Capybara microvirus Cap1_SP_108	5490	Brazil	Hydrochoerus hydrochaeris	Cap1_SP_108	feces
1302	MG945562	Unclassified	5	Microviridae sp.	4572	China	dog	3317-1602	feces
1303	MG945668	Unclassified	5	Microviridae sp.	4726	China	pig	632-1801	feces
1304	MG945849	Unclassified	5	Microviridae sp.	5296	China	chimpanzee	7667-1502	feces
1305	MH617358	Unclassified	5	Microviridae sp.	5297	USA	macaque	ctcc12	tissue
1306	MG945808	Unclassified	5	Microviridae sp.	5304	China	chimpanzee	5001-1706	feces
1307	MK496748	Unclassified	5	Capybara microvirus Cap1_SP_216	4611	Brazil	Hydrochoerus hydrochaeris	Cap1_SP_216	feces
1308	MK496815	Unclassified	5	Capybara microvirus Cap3_SP_581	4602	Brazil	Hydrochoerus hydrochaeris	Cap3_SP_581	feces
1309	MG945640	Unclassified	5	Microviridae sp.	4802	China	cattle	7171-1602	feces
1310	MG945579	Unclassified	5	Microviridae sp.	4724	China	cattle	3609-1602	feces
1311	MG945814	Unclassified	5	Microviridae sp.	4884	China	yak	5595-1711	feces
1312	MK765576	Unclassified	5	Tortoise microvirus 26	4600	USA	Gopherus morafkai	26_SP_114	feces
1313	MK765580	Unclassified	5	Tortoise microvirus 30	4444	USA	Gopherus morafkai	30_SP_119	feces
1314	MK765577	Unclassified	5	Tortoise microvirus 27	4545	USA	Gopherus morafkai	27_SP_115	feces
1315	MK765574	Unclassified	5	Tortoise microvirus 24	4732	USA	Gopherus morafkai	24_SP_106	feces
1316	MK765571	Unclassified	5	Tortoise microvirus 21	4587	USA	Gopherus morafkai	21_SP_95	feces
1317	MK765578	Unclassified	5	Tortoise microvirus 28	4531	USA	Gopherus morafkai	28_SP_117	feces
1318	MK765575	Unclassified	5	Tortoise microvirus 25	4607	USA	Gopherus morafkai	25_SP_113	feces
1319	MK496758	Unclassified	5	Capybara microvirus Cap3_SP_188	4709	Brazil	Hydrochoerus hydrochaeris	Cap3_SP_188	feces
1320	MK496808	Unclassified	5	Capybara microvirus Cap3_SP_539	4776	Brazil	Hydrochoerus hydrochaeris	Cap3_SP_539	feces
1321	MG945733	Unclassified	5	Microviridae sp.	4427	China	pig	2356-1801	feces
1322	MG945344	Unclassified	5	Microviridae sp.	4447	China	pig	2418-1801	feces
1323	MG945316	Unclassified	5	Microviridae sp.	4433	China	pig	1527-1801	feces
1324	MG945712	Unclassified	5	Microviridae sp.	4466	China	pig	1921-1801	feces
1325	MG945556	Unclassified	5	Microviridae sp.	4458	China	pig	3174-1801	feces
1326	MG945806	Unclassified	5	Microviridae sp.	4410	China	pig	4968-1801	feces
1327	MG945612	Unclassified	5	Microviridae sp.	4388	China	pig	4528-1801	feces
1328	MG945468	Unclassified	5	Microviridae sp.	4476	China	pig	268-1801	genital tract secretion
1329	MG945524	Unclassified	5	Microviridae sp.	4455	China	pig	2044-180101	genital tract secretion
1330	MG945137	Unclassified	5	Microviridae sp.	6002	China	cattle	235-1602	blood
1331	MG641181	Unclassified	5	Alces alces faeces associated microvirus MP3 6497	6434	USA	Alces alces	MP3_6497	feces
1332	MG945326	Unclassified	5	Microviridae sp.	6060	China	pig	1817-1801	feces
1333	MG945688	Unclassified	5	Microviridae sp.	6473	China	yak	1348-1711	feces
1334	MG945354	Unclassified	5	Microviridae sp.	6352	China	pig	2686-1801	feces
1335	MG945576	Unclassified	5	Microviridae sp.	5684	China	cattle	3565-1602	genital tract secretion
1336	MG945637	Unclassified	5	Microviridae sp.	6296	China	cattle	7081-1602	blood
1337	MH617354	Unclassified	5	Microviridae sp.	6437	USA	macaque	ctda10	tissue
1338	MK496763	Unclassified	5	Capybara microvirus Cap3_SP_316	6140	Brazil	Hydrochoerus hydrochaeris	Cap3_SP_316	feces
1339	MK496765	Unclassified	5	Capybara microvirus Cap3_SP_320	6097	Brazil	Hydrochoerus hydrochaeris	Cap3_SP_320	feces
1340	MK765610	Unclassified	5	Tortoise microvirus 58	5985	USA	Gopherus morafkai	58_SP_93	feces
1341	MK765664	Unclassified	5	Tortoise microvirus 107	5998	USA	Gopherus morafkai	107_SP_2	feces
1342	MK765567	Unclassified	5	Tortoise microvirus 17	5684	USA	Gopherus morafkai	17_SP_76	feces
1343	MK765600	Unclassified	5	Tortoise microvirus 48	5705	USA	Gopherus morafkai	48_SP_121	feces
1344	MK765617	Unclassified	5	Tortoise microvirus 65	5676	USA	Gopherus morafkai	65_SP_117	feces
1345	MK765555	Unclassified	5	Tortoise microvirus 5	5672	USA	Gopherus morafkai	5_SP_38	feces
1346	MK765659	Unclassified	5	Tortoise microvirus 103	5671	USA	Gopherus morafkai	103_SP_19	feces
1347	MG945766	Unclassified	5	Microviridae sp.	6310	China	pig	3628-1801	feces
1348	MG945823	Unclassified	5	Microviridae sp.	6028	China	cattle	6266-1602	feces
1349	MG945212	Unclassified	5	Microviridae sp.	6126	China	pig	829-1706	feces
1350	MG945582	Unclassified	5	Microviridae sp.	5740	China	pig	3819-1801	feces
1351	MG945406	Unclassified	5	Microviridae sp.	6632	China	yak	4048-1711	feces
1352	MG945722	Unclassified	5	Microviridae sp.	6137	China	pig	2143-1801	feces
1353	MG945466	Unclassified	5	Microviridae sp.	6112	China	yak	243-1711	genital tract secretion
1354	MG945513	Unclassified	5	Microviridae sp.	6181	China	yak	1847-1711	feces
1355	MG945588	Unclassified	5	Microviridae sp.	6200	China	yak	4150-1711	feces
1356	MK765556	Unclassified	5	Tortoise microvirus 6	5665	USA	Gopherus morafkai	6_SP_39	feces
1357	MK765660	Unclassified	5	Tortoise microvirus 104	5663	USA	Gopherus morafkai	104_SP_20	feces
1358	MG945315	Unclassified	5	Microviridae sp.	5130	China	pig	1502-1801	feces
1359	MK496703	Unclassified	5	Capybara microvirus Cap1_SP_95	5647	Brazil	Hydrochoerus hydrochaeris	Cap1_SP_95	feces
1360	MK496706	Unclassified	5	Capybara microvirus Cap1_SP_106	5508	Brazil	Hydrochoerus hydrochaeris	Cap1_SP_106	feces
1361	MK496795	Unclassified	5	Capybara microvirus Cap3_SP_446	5225	Brazil	Hydrochoerus hydrochaeris	Cap3_SP_446	feces
1362	MK765619	Unclassified	5	Tortoise microvirus 67	5507	USA	Gopherus morafkai	67_SP_130	feces
1363	MK765612	Unclassified	5	Tortoise microvirus 60	5944	USA	Gopherus morafkai	60_SP_99	feces
1364	MK765609	Unclassified	5	Tortoise microvirus 57	5985	USA	Gopherus morafkai	57_SP_92	feces
1365	MK765560	Unclassified	5	Tortoise microvirus 10	5986	USA	Gopherus morafkai	10_SP_63	feces
1366	MK765591	Unclassified	5	Tortoise microvirus 10	5986	USA	Gopherus morafkai	10_SP_98	feces
1367	MK765618	Unclassified	5	Tortoise microvirus 66	5650	USA	Gopherus morafkai	66_SP_124	feces
1368	MK765586	Unclassified	5	Tortoise microvirus 36	5735	USA	Gopherus morafkai	36_SP_16	feces
1369	MK765616	Unclassified	5	Tortoise microvirus 64	5735	USA	Gopherus morafkai	64_SP_112	feces
1370	MK765637	Unclassified	5	Tortoise microvirus 84	5775	USA	Gopherus morafkai	84_SP_83	feces
1371	MK765566	Unclassified	5	Tortoise microvirus 16	5764	USA	Gopherus morafkai	16_SP_72	feces
1372	MK765597	Unclassified	5	Tortoise microvirus 45	5764	USA	Gopherus morafkai	45_SP_116	feces
1373	MK765636	Unclassified	5	Tortoise microvirus 83	5830	USA	Gopherus morafkai	83_SP_78	feces
1374	MK765665	Unclassified	5	Tortoise microvirus 108	5837	USA	Gopherus morafkai	108_SP_3	feces
1375	MK765647	Unclassified	5	Tortoise microvirus 94	5820	USA	Gopherus morafkai	94_SP_8	feces
1376	MK765614	Unclassified	5	Tortoise microvirus 62	5810	USA	Gopherus morafkai	62_SP_108	feces
1377	MK765554	Unclassified	5	Tortoise microvirus 4	5788	USA	Gopherus morafkai	4_SP_36	feces
1378	MK765652	Unclassified	5	Tortoise microvirus 99	5788	USA	Gopherus morafkai	99_SP_7	feces
1379	MK765552	Unclassified	5	Tortoise microvirus 2	5975	USA	Gopherus morafkai	2_SP_25	feces
1380	MK765657	Unclassified	5	Tortoise microvirus 2	5975	USA	Gopherus morafkai	2_SP_12	feces
1381	MK765592	Unclassified	5	Tortoise microvirus 41	5982	USA	Gopherus morafkai	41_SP_100	feces
1382	MK765611	Unclassified	5	Tortoise microvirus 59	5983	USA	Gopherus morafkai	59_SP_97	feces
1383	MK765633	Unclassified	5	Tortoise microvirus 80	5973	USA	Gopherus morafkai	80_SP_73	feces
1384	MK765615	Unclassified	5	Tortoise microvirus 63	5807	USA	Gopherus morafkai	63_SP_109	feces
1385	MK765596	Unclassified	5	Tortoise microvirus 44	5895	USA	Gopherus morafkai	44_SP_108	feces
1386	MK765607	Unclassified	5	Tortoise microvirus 55	5895	USA	Gopherus morafkai	55_SP_29	feces
1387	MK765565	Unclassified	5	Tortoise microvirus 15	5837	USA	Gopherus morafkai	15_SP_71	feces
1388	MK765613	Unclassified	5	Tortoise microvirus 61	5835	USA	Gopherus morafkai	61_SP_107	feces
1389	MK765606	Unclassified	5	Tortoise microvirus 54	5891	USA	Gopherus morafkai	54_SP_16	feces
1390	MK765562	Unclassified	5	Tortoise microvirus 12	5961	USA	Gopherus morafkai	12_SP_66	feces
1391	MK765593	Unclassified	5	Tortoise microvirus 42	5948	USA	Gopherus morafkai	42_SP_102	feces
1392	MK765553	Unclassified	5	Tortoise microvirus 3	5823	USA	Gopherus morafkai	3_SP_34	feces
1393	MK765658	Unclassified	5	Tortoise microvirus 3	5823	USA	Gopherus morafkai	3_SP_17	feces
1394	MK765651	Unclassified	5	Tortoise microvirus 98	5816	USA	Gopherus morafkai	98_SP_6	feces
1395	MK765648	Unclassified	5	Tortoise microvirus 95	5781	USA	Gopherus morafkai	95_SP_9	feces
1396	MK765666	Unclassified	5	Tortoise microvirus 109	5823	USA	Gopherus morafkai	109_SP_4	feces
1397	MG945463	Unclassified	6	Microviridae sp.	4934	China	rat	114-1702	feces
1398	MG945277	Unclassified	6	Microviridae sp.	5100	China	elk	9094-1602	feces
1399	MG945527	Unclassified	6	Microviridae sp.	6394	China	cattle	2151-1602	feces
1400	MG945417	Unclassified	6	Microviridae sp.	6109	China	yak	4189-1711	feces
1401	MG945419	Unclassified	6	Microviridae sp.	6118	China	yak	4210-1711	feces
1402	MG945832	Unclassified	6	Microviridae sp.	5065	China	pig	9373-1602	feces
1403	MK496804	Unclassified	6	Capybara microvirus Cap3_SP_475	5089	Brazil	Hydrochoerus hydrochaeris	Cap3_SP_475	feces
1404	MK496717	Unclassified	6	Capybara microvirus Cap1_SP_127	5267	Brazil	Hydrochoerus hydrochaeris	Cap1_SP_127	feces
1405	MH617380	Unclassified	7	Microviridae sp.	4844	USA	minnow	ctcc639	tissue
1406	MG945165	Unclassified	7	Microviridae sp.	4884	China	pig	429-1801	feces
1407	MH617515	Unclassified	7	Microviridae sp.	4642	USA	minnow	ctcb704	tissue
1408	MH616737	Unclassified	7	Microviridae sp.	4549	USA	minnow	ctfe095	tissue
1409	MK496784	Unclassified	7	Capybara microvirus Cap3_SP_414	5380	Brazil	Hydrochoerus hydrochaeris	Cap3_SP_414	feces
1410	MK496700	Unclassified	7	Capybara microvirus Cap1_SP_92	5680	Brazil	Hydrochoerus hydrochaeris	Cap1_SP_92	feces
1411	MK496689	Unclassified	7	Capybara microvirus Cap1_SP_64	6096	Brazil	Hydrochoerus hydrochaeris	Cap1_SP_64	feces
1412	MG945547	Unclassified	7	Microviridae sp.	4400	China	rhesus	2686-1602	feces
1413	MH616835	Unclassified	7	Microviridae sp.	4684	USA	macaque	ctdb52	tissue
1414	MG945500	Unclassified	7	Microviridae sp.	4579	China	cattle	1663-1602	feces
1415	MH617456	Unclassified	7	Microviridae sp.	4823	USA	macaque	ctdc47	tissue
1416	MK496756	Unclassified	7	Capybara microvirus Cap1_SP_259	4203	Brazil	Hydrochoerus hydrochaeris	Cap1_SP_259	feces
1417	MH616653	Unclassified	7	Microviridae sp.	4278	USA	bison	ctbj22	tissue
1418	MK496824	Unclassified	7	Capybara microvirus Cap3_SP_646	4304	Brazil	Hydrochoerus hydrochaeris	Cap3_SP_646	wastewater
1419	MG945610	Unclassified	7	Microviridae sp.	4336	China	rhesus	4499-1602	feces
1420	MN379645	Unclassified	7	Chicken microvirus mg7_25	4253	USA	chicken		oral swab
1421	MG945252	Unclassified	7	Microviridae sp.	4462	China	elk	1939-1602	feces
1422	MG945584	Unclassified	7	Microviridae sp.	4459	China	cattle	4030-1602	feces
1423	MK496749	Unclassified	8	Capybara microvirus Cap1_SP_217	4610	Brazil	Hydrochoerus hydrochaeris	Cap1_SP_217	feces
1424	MH572524	Unclassified	8	Microviridae sp.	4594	USA	Ciona robusta	SD_HF_5	tissue
1425	MK765573	Unclassified	8	Tortoise microvirus 23	4841	USA	Gopherus morafkai	23_SP_103	feces
1426	MK765662	Unclassified	8	Tortoise microvirus 106	4845	USA	Gopherus morafkai	106_SP_28	feces
1427	MH617084	Unclassified	8	Microviridae sp.	4929	USA	macaque	ctbi44	tissue
1428	MG945779	Unclassified	8	Microviridae sp.	4716	China	dog	4059-1602	feces
1429	MG945846	Unclassified	8	Microviridae sp.	4664	China	fox	5178-1502	feces
1430	MH616794	Unclassified	8	Microviridae sp.	4826	USA	macaque	cteg20	tissue
1431	MG945604	Unclassified	8	Microviridae sp.	5069	China	rhesus	4475-1602	feces
1432	MH616980	Unclassified	8	Microviridae sp.	4822	USA	macaque	ctca48	tissue
1433	MH617538	Unclassified	8	Microviridae sp.	5009	USA	macaque	cteg43	tissue
1434	MH649110	Unclassified	8	Microviridae sp.	5009	USA	macaque	ctba003	stool
1435	MK765653	Unclassified	8	Tortoise microvirus 100	4597	USA	Gopherus morafkai	100_SP_14	feces
1436	MH616900	Unclassified	8	Microviridae sp.	5085	USA	mouse	ctfb10	tissue
1437	MH617730	Unclassified	8	Microviridae sp.	5089	USA	mouse	ctfc9	tissue
1438	MG945798	Unclassified	8	Microviridae sp.	4764	China	pig	4523-1801	feces
1439	MN379643	Unclassified	8	Chicken microvirus mg7_19	4877	USA	chicken		oral swab
1440	MN379650	Unclassified	8	Chicken microvirus mg8_102	4853	USA	chicken		oral swab
1441	MH572381	Unclassified	8	Microviridae sp.	4381	USA	Ciona robusta	SD_SC_43	intestinal tract
1442	KP087956	Unclassified	8	Eel River basin pequenovirus	4790	USA	environmental	c22108
1443	MH572412	Unclassified	8	Microviridae sp.	4421	USA	Ciona robusta	SD_SF_14	intestinal tract
1444	MH616776	Unclassified	8	Microviridae sp.	4420	USA	minnow	ctbc835	tissue
1445	MH616798	Unclassified	8	Microviridae sp.	4598	USA	red snapper	cthf37	tissue
1446	MH572486	Unclassified	8	Microviridae sp.	4425	USA	Ciona robusta	SD_MF_12	intestinal tract
1447	MH617448	Unclassified	8	Microviridae sp.	4309	USA	rainbow trout	ctdb19	tissue
1448	KX259467	Unclassified	8	uncultured virus	4357	USA: Thomas P Smith Wastewater Reclamation Facility, Tallahassee, Florida	environmental	Wastewater_Microviridae_FL13	wastewater
1449	MH617071	Unclassified	8	Microviridae sp.	4052	USA	minnow	ctdj281	tissue
1450	MG945856	Unclassified	8	Microviridae sp.	4650	China	mink	16880-1502	feces
1451	KX259460	Unclassified	8	uncultured virus	4559	USA: Thomas P Smith Wastewater Reclamation Facility, Tallahassee, Florida	environmental	Wastewater_Microviridae_FL6	wastewater
1452	MH572521	Unclassified	8	Microviridae sp.	4152	USA	Ciona robusta	SD_HF_44	intestinal tract
1453	MH616740	Unclassified	8	Microviridae sp.	4383	USA	macaque	ctcc55	stool
1454	MH648937	Unclassified	8	Microviridae sp.	4375	USA	macaque	ctbb003	stool
1455	MG945854	Unclassified	8	Microviridae sp.	4759	China	human	11422-1502	feces
1456	MH572413	Unclassified	8	Microviridae sp.	4544	USA	Ciona robusta	SD_SF_6	intestinal tract
1457	MN379644	Unclassified	8	Chicken microvirus mg7_20	4722	USA	chicken		oral swab
1458	MN379649	Unclassified	8	Chicken microvirus mg8_95	4992	USA	chicken		oral swab
1459	MG641187	Unclassified	8	Alces alces faeces associated microvirus MP21 4718	4662	USA	Alces alces	MP21_4718	nasopharyngeal cavity
1460	MG945863	Unclassified	8	Microviridae sp.	4700	China	fox	20660-1502	feces
1461	MG945861	Unclassified	8	Microviridae sp.	4627	China	raccoon	17816-1502	feces
1462	MN379632	Unclassified	8	Chicken microvirus mg4_207	4728	USA	chicken		oral swab
1463	MH992192	Unclassified	8	Apis mellifera associated microvirus 49	4576	USA	Apis mellifera linguistica	INH_SP_208	Hemolymph
1464	MH992215	Unclassified	8	Apis mellifera associated microvirus 52	4331	USA	Apis mellifera linguistica	INH_SP_275	Hemolymph
1465	MH992171	Unclassified	8	Apis mellifera associated microvirus 48	4135	USA	Apis mellifera carnica	BeeNHemo_SP_392	Hemolymph
1466	MH992219	Unclassified	8	Apis mellifera associated microvirus 46	4269	USA	Apis mellifera linguistica	INH_SP_298	Hemolymph
1467	MH992223	Unclassified	8	Apis mellifera associated microvirus 47	4117	USA	Apis mellifera linguistica	INH_SP_330	tissue
1468	MH616701	Unclassified	8	Microviridae sp.	4221	USA	minnow	ctci938	tissue
1469	MH992201	Unclassified	8	Apis mellifera associated microvirus 45	4502	USA	Apis mellifera linguistica	INH_SP_228	Hemolymph
1470	MG945836	Unclassified	8	Microviridae sp.	4360	China	parus	1972-1502	feces
1471	MG945840	Unclassified	8	Microviridae sp.	4552	China	parus	2416-1502	water
1472	MH617140	Unclassified	8	Microviridae sp.	4634	USA	minnow	ctce707	tissue
1473	MH992199	Unclassified	8	Apis mellifera associated microvirus 39	4519	USA	Apis mellifera linguistica	INH_SP_224	Hemolymph
1474	MH992208	Unclassified	8	Apis mellifera associated microvirus 51	4412	USA	Apis mellifera linguistica	INH_SP_253	Hemolymph
1475	KX259473	Unclassified	8	uncultured virus	4435	USA: Thomas P Smith Wastewater Reclamation Facility, Tallahassee, Florida	environmental	Wastewater_Microviridae_FL19	wastewater
1476	MH617635	Unclassified	8	Microviridae sp.	4276	USA	minnow	ctci916	tissue
1477	MH992214	Unclassified	8	Apis mellifera associated microvirus 53	4332	USA	Apis mellifera linguistica	INH_SP_273	Hemolymph
1478	MH992222	Unclassified	8	Apis mellifera associated microvirus 54	4211	USA	Apis mellifera linguistica	INH_SP_309	tissue
1479	MH992206	Unclassified	8	Apis mellifera associated microvirus 40	4436	USA	Apis mellifera linguistica	INH_SP_246	Hemolymph
1480	MH617589	Unclassified	8	Microviridae sp.	4199	USA	minnow	ctfa945	tissue
1481	MH616722	Unclassified	8	Microviridae sp.	4444	USA	minnow	ctcb819	tissue
1482	KP087938	Unclassified	8	Eel River basin pequenovirus	4426	USA	environmental	c1271	cold methane seep sediment
1483	MH992164	Unclassified	8	Apis mellifera associated microvirus 38	4195	USA	Apis mellifera carnica	BeeCNH_SP_3574	Hemolymph
1484	MH992166	Unclassified	8	Apis mellifera associated microvirus 44	4538	USA	Apis mellifera carnica	BeeFHemo_SP_62	Hemolymph
1485	MH617653	Unclassified	8	Microviridae sp.	4464	USA	minnow	ctee806	tissue
1486	MK249193	Unclassified	8	Blackfly microvirus SF02	4503	New Zealand	Austrosimulium ungulatum	128	whole insect
1487	KM589514	Unclassified	8	Microviridae Fen7940_21	4453	France: Macif Central, Saint-Antheme	environmental	Fen7940_21	cold methane seep sediment
1488	MH617347	Unclassified	8	Microviridae sp.	4532	USA	minnow	ctbg763	tissue
1489	MK249222	Unclassified	8	Blackfly microvirus SF02	4391	New Zealand	Austrosimulium ungulatum	181	whole insect
1490	MG945670	Unclassified	8	Microviridae sp.	4404	China	sparrow	708-1507	feces
1491	MH992217	Unclassified	8	Apis mellifera associated microvirus 42	4279	USA	Apis mellifera linguistica	INH_SP_292	Hemolymph
1492	KX259458	Unclassified	8	uncultured virus	4369	USA: Thomas P Smith Wastewater Reclamation Facility, Tallahassee, Florida	environmental	Wastewater_Microviridae_FL4	wastewater
1493	MH617732	Unclassified	8	Microviridae sp.	4312	USA	minnow	ctcb897	tissue
1494	KX259474	Unclassified	8	uncultured virus	4383	USA: Thomas P Smith Wastewater Reclamation Facility, Tallahassee, Florida	environmental	Wastewater_Microviridae_FL20
1495	MH992216	Unclassified	8	Apis mellifera associated microvirus 43	4286	USA	Apis mellifera linguistica	INH_SP_289	Hemolymph
1496	MH617138	Unclassified	8	Microviridae sp.	4269	USA	minnow	ctfc921	tissue
1497	MH992220	Unclassified	8	Apis mellifera associated microvirus 41	4259	USA	Apis mellifera linguistica	INH_SP_302	Hemolymph
1498	MG945206	Unclassified	8	Microviridae sp.	4557	China	parrot	766-1507	feces
1499	KX259469	Unclassified	8	uncultured virus	4494	USA: Thomas P Smith Wastewater Reclamation Facility, Tallahassee, Florida	environmental	Wastewater_Microviridae_FL15	wastewater
1500	MG883726	Unclassified	8	Microviridae sp.	4694	China	dog	Dog06	feces
1501	MK765645	Unclassified	8	Tortoise microvirus 92	4294	USA	Gopherus morafkai	92_SP_128	feces
1502	MH931004	Unclassified	8	Termite gut associated microvirus 2	4637	USA	Coptotermes formosanus	Ter_397	brain
1503	MH616919	Unclassified	8	Microviridae sp.	4310	USA	minnow	ctba899	tissue
1504	MH617530	Unclassified	8	Microviridae sp.	4333	USA	minnow	ctbg889	tissue
1505	KP087940	Unclassified	8	Eel River basin pequenovirus	4355	USA	environmental	c8810	cold methane seep sediment
1506	KP087942	Unclassified	8	Eel River basin pequenovirus	4445	USA	environmental	c13156	cold methane seep sediment
1507	MH572365	Unclassified	8	Microviridae sp.	4419	USA	Ciona robusta	SD_SC_34	intestinal tract
1508	MG945841	Unclassified	8	Microviridae sp.	4701	China	parus	2654-1502	feces
1509	MH616668	Unclassified	8	Microviridae sp.	4500	USA	haddock	ctdb56	tissue
1510	MH617223	Unclassified	8	Microviridae sp.	4438	USA	haddock	ctbg60	tissue
1511	MH617273	Unclassified	8	Microviridae sp.	4532	USA	haddock	ctbc53	tissue
1512	MH617574	Unclassified	8	Microviridae sp.	4504	USA	haddock	ctca55	tissue
1513	MH617540	Unclassified	8	Microviridae sp.	4573	USA	haddock	ctdj4	tissue
1514	MH617235	Unclassified	8	Microviridae sp.	4502	USA	haddock	cteh3	tissue
1515	MH617744	Unclassified	8	Microviridae sp.	4501	USA	haddock	ctch57	tissue
1516	MH617393	Unclassified	8	Microviridae sp.	4664	USA	rainbow trout	ctch12	tissue
1517	MH572358	Unclassified	8	Microviridae sp.	4388	USA	Ciona robusta	SD_SC_40	intestinal tract
1518	MH572408	Unclassified	8	Microviridae sp.	4681	USA	Ciona robusta	SD_SF_3	intestinal tract
1519	MH572355	Unclassified	8	Microviridae sp.	4537	USA	Ciona robusta	SD_SC_108	intestinal tract
1520	MH572353	Unclassified	8	Microviridae sp.	4745	USA	Ciona robusta	SD_SC_6	intestinal tract
1521	MH572407	Unclassified	8	Microviridae sp.	4755	USA	Ciona robusta	SD_SF_2	intestinal tract
1522	MH572359	Unclassified	8	Microviridae sp.	4383	USA	Ciona robusta	SD_SC_114	intestinal tract
1523	MH572516	Unclassified	8	Microviridae sp.	4615	USA	Ciona robusta	SD_HF_4	intestinal tract
1524	MH572357	Unclassified	8	Microviridae sp.	4521	USA	Ciona robusta	SD_SC_110	intestinal tract
1525	MH572354	Unclassified	8	Microviridae sp.	4568	USA	Ciona robusta	SD_SC_12	intestinal tract
1526	MH572356	Unclassified	8	Microviridae sp.	4504	USA	Ciona robusta	SD_SC_109	intestinal tract
1527	MH992202	Unclassified	8	Apis mellifera associated microvirus 50	4485	USA	Apis mellifera linguistica	INH_SP_231	Hemolymph
1528	KX259470	Unclassified	8	uncultured virus	4216	USA: Thomas P Smith Wastewater Reclamation Facility, Tallahassee, Florida	environmental	Wastewater_Microviridae_FL16	wastewater
1529	MH648915	Unclassified	8	Microviridae sp.	4244	USA	seabass	ctcc213	tissue
1530	MH572366	Unclassified	8	Microviridae sp.	4184	USA	Ciona robusta	SD_SC_119	intestinal tract
1531	MH572411	Unclassified	8	Microviridae sp.	4188	USA	Ciona robusta	SD_SF_33	intestinal tract
1532	MH617177	Unclassified	8	Microviridae sp.	4574	USA	minnow	ctba735	tissue
1533	MG945129	Unclassified	8	Microviridae sp.	4511	China	parrot	102-1507	feces
1534	MH616882	Unclassified	8	Microviridae sp.	4393	USA	minnow	ctca861	tissue
1535	MH617750	Unclassified	8	Microviridae sp.	4369	USA	minnow	ctbd181	tissue
1536	MH616911	Unclassified	8	Microviridae sp.	4270	USA	minnow	ctci920	tissue
1537	MH572410	Unclassified	8	Microviridae sp.	4237	USA	Ciona robusta	SD_SF_30	intestinal tract
1538	MH572362	Unclassified	8	Microviridae sp.	4215	USA	Ciona robusta	SD_SC_118	intestinal tract
1539	MH572363	Unclassified	8	Microviridae sp.	4239	USA	Ciona robusta	SD_SC_122	intestinal tract
1540	MH572364	Unclassified	8	Microviridae sp.	4087	USA	Ciona robusta	SD_SC_100	intestinal tract
1541	KP087955	Unclassified	8	Eel River basin pequenovirus	4507	USA	environmental	c21265
1542	MH572458	Unclassified	8	Microviridae sp.	4299	USA	Ciona robusta	SD_MC_55	intestinal tract
1543	MH572488	Unclassified	8	Microviridae sp.	4403	USA	Ciona robusta	SD_HC_7	intestinal tract
1544	MH572456	Unclassified	8	Microviridae sp.	4281	USA	Ciona robusta	SD_MC_79	intestinal tract
1545	MH572457	Unclassified	8	Microviridae sp.	4245	USA	Ciona robusta	SD_MC_89	intestinal tract
1546	MH572484	Unclassified	8	Microviridae sp.	4207	USA	Ciona robusta	SD_MF_35	intestinal tract
1547	MH616670	Unclassified	8	Microviridae sp.	4472	USA	minnow	ctcb802	tissue
1548	MH617077	Unclassified	8	Microviridae sp.	4219	USA	minnow	ctbg939	stool
1549	MG945839	Unclassified	8	Microviridae sp.	4383	China	parus	2292-1502	water
1550	MH572483	Unclassified	8	Microviridae sp.	4187	USA	Ciona robusta	SD_MF_62	intestinal tract
1551	MH572409	Unclassified	8	Microviridae sp.	4124	USA	Ciona robusta	SD_SF_43	intestinal tract
1552	MH617155	Unclassified	8	Microviridae sp.	4157	USA	rainbow trout	ctbe20	tissue
1553	MH572360	Unclassified	8	Microviridae sp.	4272	USA	Ciona robusta	SD_SC_62	intestinal tract
1554	MH572361	Unclassified	8	Microviridae sp.	4244	USA	Ciona robusta	SD_SC_115	intestinal tract
1555	MH572482	Unclassified	8	Microviridae sp.	4272	USA	Ciona robusta	SD_MF_59	intestinal tract
1556	MG945621	Unclassified	9	Microviridae sp.	4766	China	rat	5722-1702	genital tract secretion
1557	MK765649	Unclassified	9	Tortoise microvirus 96	5122	USA	Gopherus morafkai	96_SP_13	feces
1558	MK496757	Unclassified	9	Capybara microvirus Cap1_SP_263	4161	Brazil	Hydrochoerus hydrochaeris	Cap1_SP_263	feces
1559	MK765601	Unclassified	9	Tortoise microvirus 49	5403	USA	Gopherus morafkai	49_SP_137	feces
1560	MG945821	Unclassified	9	Microviridae sp.	4813	China	cattle	6134-1602	genital tract secretion
1561	MG945439	Unclassified	9	Microviridae sp.	4783	China	yak	5518-1711	feces
1562	MG945628	Unclassified	9	Microviridae sp.	4777	China	cattle	6187-1602	feces
1563	MH617241	Unclassified	9	Microviridae sp.	4509	USA	haddock	ctda54	tissue
1564	MK496750	Unclassified	9	Capybara microvirus Cap1_SP_222	4592	Brazil	Hydrochoerus hydrochaeris	Cap1_SP_222	feces
1565	MK496816	Unclassified	9	Capybara microvirus Cap3_SP_586	4591	Brazil	Hydrochoerus hydrochaeris	Cap3_SP_586	feces
1566	MG945308	Unclassified	9	Microviridae sp.	5221	China	yak	709-1711	feces
1567	MG945536	Unclassified	9	Microviridae sp.	4699	China	cattle	2386-1602	feces
1568	MK765604	Unclassified	9	Tortoise microvirus 52	4389	USA	Gopherus morafkai	52_SP_176	feces
1569	MK765581	Unclassified	9	Tortoise microvirus 31	4389	USA	Gopherus morafkai	31_SP_122	feces
1570	MK765622	Unclassified	9	Tortoise microvirus 69	4392	USA	Gopherus morafkai	69_SP_157	feces
1571	MK765640	Unclassified	9	Tortoise microvirus 87	4392	USA	Gopherus morafkai	87_SP_123	feces
1572	MK765558	Unclassified	9	Tortoise microvirus 8	4389	USA	Gopherus morafkai	8_SP_54	feces
1573	MK765663	Unclassified	9	Tortoise microvirus 8	4389	USA	Gopherus morafkai	8_SP_30	feces
1574	MK765654	Unclassified	9	Tortoise microvirus 101	4389	USA	Gopherus morafkai	101_SP_15	feces
1575	MK765656	Unclassified	9	Tortoise microvirus 8	4389	USA	Gopherus morafkai	8_SP_12	feces
1576	MK765668	Unclassified	9	Tortoise microvirus 8	4389	USA	Gopherus morafkai	8_SP_11
1577	MH572369	Unclassified	10	Microviridae sp.	4518	USA	Ciona robusta	SD_SC_16	intestinal tract
1578	MK765584	Unclassified	11	Tortoise microvirus 34	4250	USA	Gopherus morafkai	34_SP_129	feces
1579	KM589515	Unclassified	Parabacteroides	Parabacteroides phage YZ-2015a	4623		Parabacteroides distasonis		cold methane seep sediment
1580	KM589516	Parabacteroides	Parabacteroides	Parabacteroides phage YZ-2015b	5001		Parabacteroides merdae		cold methane seep sediment
1581	MK765583	Unclassified	Parabacteroides	Tortoise microvirus 33	4346	USA	Gopherus morafkai	33_SP_127	feces
1582	MK765585	Unclassified	Parabacteroides	Tortoise microvirus 35	4217	USA	Gopherus morafkai	35_SP_130	feces
1583	KX259472	Unclassified	Parabacteroides	uncultured virus	4343	USA: Thomas P Smith Wastewater Reclamation Facility, Tallahassee, Florida	environmental	Wastewater_Microviridae_FL18	wastewater
1584	MK496826	Unclassified	Parabacteroides	Capybara microvirus Cap3_SP_668	4148	Brazil	Hydrochoerus hydrochaeris	Cap3_SP_668	wastewater, inlet
1585	MH617403	Unclassified	Parabacteroides	Microviridae sp.	4466	USA	minnow	ctbb805	tissue
1586	MK249215	Unclassified	Parabacteroides	Blackfly microvirus SF02	4410	New Zealand	Austrosimulium ungulatum	166	whole insect
1587	MH992204	Unclassified	Parabacteroides	Apis mellifera associated microvirus 35	4469	USA	Apis mellifera linguistica	INH_SP_236	Hemolymph
1588	MG945280	Unclassified	Parabacteroides	Microviridae sp.	5076	China	elk	10229-1602	feces
1589	MH616949	Unclassified	Parabacteroides	Microviridae sp.	4423	USA	minnow	ctch829	tissue
1590	MH617559	Unclassified	Parabacteroides	Microviridae sp.	4483	USA	minnow	ctdb798	tissue
1591	MH992154	Unclassified	Parabacteroides	Apis mellifera associated microvirus 34	4728	USA	Apis mellifera carnica	BeeCFH_SP_3351	Hemolymph
1592	MH616673	Unclassified	Parabacteroides	Microviridae sp.	4585	USA	minnow	ctce728	tissue
1593	MK249216	Unclassified	Parabacteroides	Blackfly microvirus SF02	4459	New Zealand	Austrosimulium ungulatum	167	whole insect
1594	MK249217	Unclassified	Parabacteroides	Blackfly microvirus SF02	4401	New Zealand	Austrosimulium ungulatum	168	whole insect
1595	KP087953	Parabacteroides	Parabacteroides	Eel River basin pequenovirus	4342	USA	environmental	c20544	cold methane seep sediment
1596	MH572380	Parabacteroides	Parabacteroides	Microviridae sp.	4417	USA	Ciona robusta	SD_SC_55	intestinal tract
1597	MH572371	Parabacteroides	Parabacteroides	Microviridae sp.	3984	USA	Ciona robusta	SD_SC_106	intestinal tract
1598	MH572373	Parabacteroides	Parabacteroides	Microviridae sp.	4082	USA	Ciona robusta	SD_SC_102	intestinal tract
1599	KM589506	Unclassified	Parabacteroides	Microviridae Fen4707_41	4552	France: Macif Central, Saint-Antheme	environmental	Fen4707_41	sphagnum-peat soil
1600	KM589499	Unclassified	Parabacteroides	Microviridae Bog1249_12	4451	France: Macif Central, Saint-Antheme	environmental	Bog1249_12	sphagnum-peat soil
1601	KM589507	Unclassified	Parabacteroides	Microviridae Fen51_42	4451	France: Macif Central, Saint-Antheme	environmental	Fen51_42	sphagnum-peat soil
1602	MH617587	Unclassified	Parabacteroides	Microviridae sp.	4451	USA	minnow	ctii141	tissue
1603	MH617669	Unclassified	Parabacteroides	Microviridae sp.	4483	USA	minnow	ctcb797	tissue
1604	MH616989	Unclassified	Parabacteroides	Microviridae sp.	4375	USA	minnow	ctcb873	tissue
1605	MH617152	Unclassified	Parabacteroides	Microviridae sp.	4232	USA	minnow	ctbg228	tissue
1606	KX259462	Unclassified	Parabacteroides	uncultured virus	4229	USA: Thomas P Smith Wastewater Reclamation Facility, Tallahassee, Florida	environmental	Wastewater_Microviridae_FL8	wastewater
1607	MH616833	Unclassified	Parabacteroides	Microviridae sp.	4457	USA	minnow	ctbd810
1608	MH617043	Unclassified	Parabacteroides	Microviridae sp.	4434	USA	minnow	ctcc151	tissue
1609	MH572372	Parabacteroides	Parabacteroides	Microviridae sp.	4305	USA	Ciona robusta	SD_SC_58	intestinal tract
1610	MH572370	Parabacteroides	Parabacteroides	Microviridae sp.	4098	USA	Ciona robusta	SD_SC_98	intestinal tract
1611	MH572464	Parabacteroides	Parabacteroides	Microviridae sp.	4278	USA	Ciona robusta	SD_MC_59	intestinal tract
1612	MH992221	Unclassified	Parabacteroides	Apis mellifera associated microvirus 36	4231	USA	Apis mellifera linguistica	INH_SP_306	tissue
1613	MH617634	Unclassified	Parabacteroides	Microviridae sp.	4113	USA	minnow	ctba969	tissue
1614	MK249234	Unclassified	Parabacteroides	Blackfly microvirus SF02	4232	New Zealand	Austrosimulium ungulatum	213	feces
1615	MH617136	Unclassified	Parabacteroides	Microviridae sp.	4313	USA	minnow	ctbe197	tissue
1616	MH616778	Unclassified	Parabacteroides	Microviridae sp.	4184	USA	minnow	ctbd950	tissue
1617	MH617592	Unclassified	Parabacteroides	Microviridae sp.	4273	USA	minnow	ctbg918	tissue
1618	MH617329	Unclassified	Parabacteroides	Microviridae sp.	4389	USA	minnow	ctdc863	tissue
1619	MH617388	Unclassified	Parabacteroides	Microviridae sp.	4510	USA	minnow	ctbf773	tissue
1620	MH617711	Unclassified	Parabacteroides	Microviridae sp.	4549	USA	minnow	ctbi750	tissue
1621	MH616710	Unclassified	Parabacteroides	Microviridae sp.	4381	USA	minnow	ctci871	tissue
1622	MH616729	Unclassified	Parabacteroides	Microviridae sp.	4293	USA	minnow	ctdj909	tissue
1623	MH617142	Unclassified	Parabacteroides	Microviridae sp.	4446	USA	minnow	ctfc817	tissue
1624	MH617629	Unclassified	Parabacteroides	Microviridae sp.	4419	USA	minnow	ctbc836	tissue
1625	MH617392	Unclassified	Parabacteroides	Microviridae sp.	4065	USA	minnow	ctda275	tissue
1626	MH616679	Unclassified	Parabacteroides	Microviridae sp.	4272	USA	minnow	ctcd919	tissue
1627	MH617596	Unclassified	Parabacteroides	Microviridae sp.	4398	USA	minnow	ctca854	tissue
1628	MH617121	Unclassified	Parabacteroides	Microviridae sp.	4222	USA	minnow	ctdb231	tissue
1629	MH617191	Unclassified	Parabacteroides	Microviridae sp.	4249	USA	minnow	ctba928	tissue
1630	MH616961	Unclassified	Parabacteroides	Microviridae sp.	4043	USA	minnow	ctjh285	tissue
1631	MH616750	Unclassified	Parabacteroides	Microviridae sp.	4249	USA	minnow	ctcj929	tissue
1632	MH617567	Unclassified	Parabacteroides	Microviridae sp.	4279	USA	minnow	ctfc209	tissue
1633	MH617683	Unclassified	Parabacteroides	Microviridae sp.	4301	USA	minnow	ctgf906	stool
1634	MH617300	Unclassified	Parabacteroides	Microviridae sp.	4167	USA	minnow	ctfj956	tissue
1635	MH617658	Unclassified	Parabacteroides	Microviridae sp.	4320	USA	minnow	ctca194	tissue
1636	MH616646	Unclassified	Parabacteroides	Microviridae sp.	4151	USA	minnow	ctbj256	tissue
1637	MH617746	Unclassified	Parabacteroides	Microviridae sp.	4192	USA	minnow	ctcg947	tissue
1638	MH617657	Unclassified	Parabacteroides	Microviridae sp.	4148	USA	minnow	ctcj961	tissue
1639	MH617073	Unclassified	Parabacteroides	Microviridae sp.	4149	USA	minnow	ctcj960	tissue
1640	MH617234	Unclassified	Parabacteroides	Microviridae sp.	4189	USA	minnow	ctdc948	tissue
1641	MH616766	Unclassified	Pichovirinae	Microviridae sp.	4213	USA	red snapper	ctba71	tissue
1642	MK249191	Unclassified	Pichovirinae	Blackfly microvirus SF02	4507	New Zealand	Austrosimulium ungulatum	125	whole insect
1643	MH572522	Pichovirinae	Pichovirinae	Microviridae sp.	4171	USA	Ciona robusta	SD_HF_42	intestinal tract
1644	MH572375	Pichovirinae	Pichovirinae	Microviridae sp.	4348	USA	Ciona robusta	SD_SC_47	intestinal tract
1645	MH572414	Pichovirinae	Pichovirinae	Microviridae sp.	4137	USA	Ciona robusta	SD_SF_41	intestinal tract
1646	MH649019	Unclassified	Pichovirinae	Microviridae sp.	4152	USA	seabass	ctcc218	tissue
1647	MH572374	Pichovirinae	Pichovirinae	Microviridae sp.	4478	USA	Ciona robusta	SD_SC_22	intestinal tract
1648	MH572485	Pichovirinae	Pichovirinae	Microviridae sp.	4568	USA	Ciona robusta	SD_MF_6	intestinal tract
1649	MH617263	Unclassified	Pichovirinae	Microviridae sp.	4282	USA	red snapper	ctja59	tissue
1650	MH572376	Pichovirinae	Pichovirinae	Microviridae sp.	4098	USA	Ciona robusta	SD_SC_99	intestinal tract
1651	MH572415	Pichovirinae	Pichovirinae	Microviridae sp.	4147	USA	Ciona robusta	SD_SF_39	intestinal tract
1652	MH648920	Unclassified	Pichovirinae	Microviridae sp.	4327	USA	red snapper	cthi004	tissue
1653	59 Coral 002	Pichovirinae	Pichovirinae	59 Coral 002	4195	Panama	environmental		coral	metagenomic
1654	MH572523	Pichovirinae	Pichovirinae	Microviridae sp.	4215	USA	Ciona robusta	SD_HF_35	intestinal tract
1655	MH649052	Unclassified	Pichovirinae	Microviridae sp.	4273	USA	red snapper	ctfi010	tissue
1656	MK012496	Unclassified	Pichovirinae	Microviridae sp.	4734	USA	lamb	ctbb197	whole insect
1657	KM589503	Unclassified	Pichovirinae	Microviridae Bog9017_22	4671	France: Macif Central, Saint-Antheme	environmental	Bog9017_22	sphagnum-peat soil
1658	KM589500	Unclassified	Pichovirinae	Microviridae Bog5275_51	4815	France: Macif Central, Saint-Antheme	environmental	Bog5275_51	sphagnum-peat soil
1659	KM589509	Unclassified	Pichovirinae	Microviridae Fen685_11	4654	France: Macif Central, Saint-Antheme	environmental	Fen685_11	sphagnum-peat soil
1660	KM589512	Unclassified	Pichovirinae	Microviridae Fen7895_21	4424	France: Macif Central, Saint-Antheme	environmental	Fen7895_21	sphagnum-peat soil
1661	KM589504	Unclassified	Pichovirinae	Microviridae Fen2266_11	4366	France: Macif Central, Saint-Antheme	environmental	Fen2266_11	sphagnum-peat soil
1662	KM589505	Unclassified	Pichovirinae	Microviridae Fen418_41	4949	France: Macif Central, Saint-Antheme	environmental	Fen418_41	sphagnum-peat soil
1663	KM589510	Unclassified	Pichovirinae	Microviridae Fen7786_21	4686	France: Macif Central, Saint-Antheme	environmental	Fen7786_21	sphagnum-peat soil
1664	MH617384	Unclassified	Pichovirinae	Microviridae sp.	4498	USA	minnow	ctca779	tissue
1665	MH572462	Pichovirinae	Pichovirinae	Microviridae sp.	4370	USA	Ciona robusta	SD_MC_37	intestinal tract
1666	MH617737	Unclassified	Pichovirinae	Microviridae sp.	5448	USA	minnow	ctbd574	tissue
1667	MH572378	Pichovirinae	Pichovirinae	Microviridae sp.	4174	USA	Ciona robusta	SD_SC_96	intestinal tract
1668	MH572461	Pichovirinae	Pichovirinae	Microviridae sp.	4305	USA	Ciona robusta	SD_MC_53	intestinal tract
1669	MH572377	Pichovirinae	Pichovirinae	Microviridae sp.	4035	USA	Ciona robusta	SD_SC_123	intestinal tract
1670	MH617350	Unclassified	Pichovirinae	Microviridae sp.	4163	USA	haddock	ctbf74	stool
1671	66 Microbialites 00	Pichovirinae	Pichovirinae	66 Microbialites 00	4436	Mexico	environmental		microbialite	metagenomic
1672	MH572459	Pichovirinae	Pichovirinae	Microviridae sp.	4518	USA	Ciona robusta	SD_MC_13	intestinal tract
1673	MH616796	Unclassified	Pichovirinae	Microviridae sp.	3611	USA	minnow	ctbh024	tissue
1674	MH572460	Pichovirinae	Pichovirinae	Microviridae sp.	4425	USA	Ciona robusta	SD_MC_24	intestinal tract
1675	Bourget 523	Pichovirinae	Pichovirinae	Bourget 523	4193	France: Lake Bourget	environmental		freshwater	metagenomic
1676	MH572465	Pichovirinae	Pichovirinae	Microviridae sp.	4084	USA	Ciona robusta	SD_MC_97	intestinal tract
1677	KP087948	Pichovirinae	Pichovirinae	Eel River basin pequenovirus	4817	USA	environmental	c15446	cold methane seep sediment
1678	MH572368	Pichovirinae	Pichovirinae	Microviridae sp.	4380	USA	Ciona robusta	SD_SC_44	intestinal tract
1679	MH992186	Unclassified	Pichovirinae	Apis mellifera associated microvirus 58	4708	USA	Apis mellifera linguistica	INH_SP_180	Hemolymph
1680	MG945178	Unclassified	Pichovirinae	Microviridae sp.	4228	China	little panda	493-1602	feces
1681	MH616826	Unclassified	Pichovirinae	Microviridae sp.	4167	USA	haddock	ctcf73	tissue
1682	MK765579	Unclassified	Pichovirinae	Tortoise microvirus 29	4513	USA	Gopherus morafkai	29_SP_118	feces
1683	MK012519	Unclassified	Pichovirinae	Microviridae sp.	4283	USA	turkey	ctbb24	whole insect
1684	MK765646	Unclassified	Pichovirinae	Tortoise microvirus 93	4242	USA	Gopherus morafkai	93_SP_131	feces
1685	MK765639	Unclassified	Pichovirinae	Tortoise microvirus 86	4483	USA	Gopherus morafkai	86_SP_122	feces
1686	MK765643	Unclassified	Pichovirinae	Tortoise microvirus 90	4337	USA	Gopherus morafkai	90_SP_126	feces
1687	MH552487	Unclassified	Pichovirinae	Microviridae sp.	4437	USA	mouse	ctjj269	tissue
1688	MH617375	Unclassified	Pichovirinae	Microviridae sp.	4704	USA	minnow	ctch679	tissue
1689	MH617211	Unclassified	Pichovirinae	Microviridae sp.	4356	USA	minnow	ctic881	tissue
1690	MH572367	Pichovirinae	Pichovirinae	Microviridae sp.	4566	USA	Ciona robusta	SD_SC_13	intestinal tract
1691	MK249199	Unclassified	Pichovirinae	Blackfly microvirus SF02	4335	New Zealand	Austrosimulium ungulatum	138	whole insect
1692	MH617502	Unclassified	Pichovirinae	Microviridae sp.	4761	USA	minnow	ctch022	tissue
1693	MH622914	Unclassified	Pichovirinae	Microviridae sp.	4317	USA	minnow	ctba893	stool
1694	MH622918	Unclassified	Pichovirinae	Microviridae sp.	4294	USA	minnow	ctbh202	tissue
1695	MH617361	Unclassified	Pichovirinae	Microviridae sp.	4334	USA	minnow	ctch888	tissue
1696	MH617477	Unclassified	Pichovirinae	Microviridae sp.	4354	USA	minnow	ctgh185	tissue
1697	MH617436	Unclassified	Pichovirinae	Microviridae sp.	4429	USA	minnow	ctcj826	tissue
1698	MH616677	Unclassified	Pichovirinae	Microviridae sp.	4223	USA	minnow	cthi937	tissue
1699	MH617110	Unclassified	Pichovirinae	Microviridae sp.	4281	USA	minnow	ctdb208	tissue
1700	MK249133	Unclassified	Pichovirinae	Blackfly microvirus SF02	4379	New Zealand	Austrosimulium ungulatum	17	whole insect
1701	MK249228	Unclassified	Pichovirinae	Blackfly microvirus SF02	4205	New Zealand	Austrosimulium ungulatum	190	whole insect
1702	MH617644	Unclassified	Pichovirinae	Microviridae sp.	4429	USA	minnow	ctcd827	tissue
1703	MH616854	Unclassified	Pichovirinae	Microviridae sp.	4753	USA	minnow	ctge666	tissue
1704	MH616768	Unclassified	Pichovirinae	Microviridae sp.	4286	USA	minnow	ctcd912	tissue
1705	MH616959	Unclassified	Pichovirinae	Microviridae sp.	4355	USA	minnow	ctbe882	tissue
1706	MH617497	Unclassified	Pichovirinae	Microviridae sp.	4358	USA	minnow	ctcf880	tissue
1707	MH617199	Unclassified	Pichovirinae	Microviridae sp.	4487	USA	minnow	ctia789	tissue
1708	MH617700	Unclassified	Pichovirinae	Microviridae sp.	4247	USA	minnow	ctbe930	tissue
1709	MK249232	Unclassified	Pichovirinae	Blackfly microvirus SF02	4237	New Zealand	Austrosimulium ungulatum	208	human feces
1710	MH617196	Unclassified	Pichovirinae	Microviridae sp.	4263	USA	minnow	ctda925	tissue
1711	MK249138	Unclassified	Pichovirinae	Blackfly microvirus SF02	4231	New Zealand	Austrosimulium ungulatum	24	whole insect
1712	MH616850	Unclassified	Pichovirinae	Microviridae sp.	4420	USA	minnow	ctch832	tissue
1713	MH616933	Unclassified	Pichovirinae	Microviridae sp.	4460	USA	minnow	ctjj807	tissue
1714	MK765582	Unclassified	Pichovirinae	Tortoise microvirus 32	4374	USA	Gopherus morafkai	32_SP_124	feces
1715	MK765644	Unclassified	Pichovirinae	Tortoise microvirus 91	4298	USA	Gopherus morafkai	91_SP_127	feces
1716	MK249208	Unclassified	Pichovirinae	Blackfly microvirus SF02	4443	New Zealand	Austrosimulium ungulatum	156	whole insect
1717	MH992180	Unclassified	Pichovirinae	Apis mellifera associated microvirus 59	4506	USA	Apis mellifera linguistica	IFH_SP_71	Hemolymph
1718	MK249207	Unclassified	Pichovirinae	Blackfly microvirus SF02	4460	New Zealand	Austrosimulium ungulatum	150	whole insect
1719	MK765642	Unclassified	Pichovirinae	Tortoise microvirus 89	4345	USA	Gopherus morafkai	89_SP_125	feces
1720	KM589513	Pichovirinae	Pichovirinae	Microviridae Fen7918_21	4199	France: Macif Central, Saint-Antheme	environmental	Fen7918_21	sphagnum-peat soil
1721	MH617416	Unclassified	Pichovirinae	Microviridae sp.	4304	USA	minnow	cthh905	tissue
1722	MH616689	Unclassified	Pichovirinae	Microviridae sp.	4289	USA	minnow	ctba203	tissue
1723	MH617182	Unclassified	Pichovirinae	Microviridae sp.	4291	USA	minnow	cthf910	tissue
1724	Pavin 279	Pichovirinae	Pichovirinae	Pavin 279	3992	France: Lake Pavin	environmental		freshwater	metagenomic
1725	MH572379	Pichovirinae	Pichovirinae	Microviridae sp.	3997	USA	Ciona robusta	SD_SC_104	intestinal tract
1726	JCVI 003	Pichovirinae	Pichovirinae	JCVI 003	4240	USA: Chesapeake bay	environmental		seawater	metagenomic
1727	MH617012	Unclassified	Pichovirinae	Microviridae sp.	4381	USA	minnow	ctgh869	tissue
1728	MH617000	Unclassified	Pichovirinae	Microviridae sp.	4296	USA	minnow	ctbe908	tissue
1729	MH617098	Unclassified	Pichovirinae	Microviridae sp.	4396	USA	minnow	ctjd858	tissue
1730	MH617584	Unclassified	Pichovirinae	Microviridae sp.	3962	USA	minnow	ctci994	tissue
1731	Pavin 723	Pichovirinae	Pichovirinae	Pavin 723	3989	France: Lake Pavin	environmental		freshwater	metagenomic
1732	MH617689	Unclassified	Pichovirinae	Microviridae sp.	4085	USA	minnow	ctbe975	tissue
1733	MH572463	Pichovirinae	Pichovirinae	Microviridae sp.	3979	USA	Ciona robusta	SD_MC_101	intestinal tract
1734	MG945630	Unclassified	12	Microviridae sp.	5564	China	cattle	6225-1602	genital tract secretion
1735	MK496819	Unclassified	13	Capybara microvirus Cap3_SP_612	4492	Brazil	Hydrochoerus hydrochaeris	Cap3_SP_612	feces
1736	MG945619	Unclassified	13	Microviridae sp.	5346	China	cattle	5659-1602	feces
1737	MG945182	Unclassified	13	Microviridae sp.	6609	China	cattle	568-1602	feces
1738	MG945471	Unclassified	13	Microviridae sp.	7885	China	cattle	399-1602	feces
1739	MG945314	Unclassified	14	Microviridae sp.	6245	China	pig	1468-1801	feces
1740	MH648970	Unclassified	14	Microviridae sp.	6249	USA	macaque	ctca000	stool
1741	MG883721	Unclassified	14	Microviridae sp.	6257	China	pig	Monkey01	feces
1742	MG945451	Unclassified	14	Microviridae sp.	8312	China	yak	7450-1711	feces
1743	MG945183	Unclassified	14	Microviridae sp.	7622	China	pig	582-1801	feces
1744	MG883713	Unclassified	14	Microviridae sp.	7029	China	pig	Li03Fen6459	feces
1745	MK496759	Unclassified	14	Capybara microvirus Cap3_SP_264	6887	Brazil	Hydrochoerus hydrochaeris	Cap3_SP_264	feces
1746	MK496693	Unclassified	14	Capybara microvirus Cap1_SP_77	5865	Brazil	Hydrochoerus hydrochaeris	Cap1_SP_77	feces
1747	MK496774	Unclassified	14	Capybara microvirus Cap3_SP_374	5630	Brazil	Hydrochoerus hydrochaeris	Cap3_SP_374	feces
1748	MK496688	Unclassified	14	Capybara microvirus Cap1_SP_61	6173	Brazil	Hydrochoerus hydrochaeris	Cap1_SP_61	feces
1749	MK496690	Unclassified	14	Capybara microvirus Cap1_SP_66	6036	Brazil	Hydrochoerus hydrochaeris	Cap1_SP_66	feces
1750	MK496766	Unclassified	14	Capybara microvirus Cap3_SP_330	6002	Brazil	Hydrochoerus hydrochaeris	Cap3_SP_330	feces
1751	MG945284	Unclassified	14	Microviridae sp.	6216	China	elk	12012-1602	feces
1752	MG945794	Unclassified	14	Microviridae sp.	5733	China	rhesus	4461-1801	feces
1753	MG945493	Unclassified	14	Microviridae sp.	6228	China	cattle	1308-1602	feces
1754	MG945309	Unclassified	14	Microviridae sp.	6176	China	yak	786-1711	feces
1755	MG945433	Unclassified	14	Microviridae sp.	6079	China	yak	4854-1711	feces
1756	MH552512	Unclassified	14	Microviridae sp.	5858	USA	macaque	ctbc18	tissue
1757	MG945177	Unclassified	14	Microviridae sp.	6003	China	pig	484-1801	feces
1758	MG945349	Unclassified	14	Microviridae sp.	5877	China	pig	2589-1801	feces
1759	MG945462	Unclassified	14	Microviridae sp.	5924	China	pig	96-1801	feces
1760	MG945495	Unclassified	14	Microviridae sp.	5923	China	pig	1533-1801	feces
1761	MG945616	Unclassified	14	Microviridae sp.	6027	China	pig	5104-1801	genital tract secretion
1762	MH649088	Unclassified	14	Microviridae sp.	5995	USA	mouse	ctbh002	stool
1763	MG945535	Unclassified	14	Microviridae sp.	5612	China	pig	2374-1801	feces
1764	MH552492	Unclassified	14	Microviridae sp.	6019	USA	mouse	ctbc205	tissue
1765	MG883712	Unclassified	14	Microviridae sp.	5754	China	pig	Pig170	feces
1766	KX513875	Unclassified	14	Human gut microviridae SH-CHD12	6363	China	Homo sapiens	SH-CHD12
1767	MG945502	Unclassified	14	Microviridae sp.	5562	China	pig	1689-1801	feces
1768	Human gut 21 005	Alphavirinae	14	Human gut 21 005	6399	USA	human		gut	metagenomic
1769	Human feces C 010	Alphavirinae	14	Human feces C 010	6364	South Korea	human		feces	metagenomic
1770	MK765551	Unclassified	14	Tortoise microvirus 1	6243	USA	Gopherus morafkai	1_SP_22	feces
1771	MK765650	Unclassified	14	Tortoise microvirus 97	6243	USA	Gopherus morafkai	97_SP_4	feces
1772	MG945256	Unclassified	14	Microviridae sp.	6576	China	dog	3264-1602	genital tract secretion
1773	MG945725	Unclassified	14	Microviridae sp.	6289	China	dog	2191-1602	feces
1774	Human feces B 007	Alphavirinae	14	Human feces B 007	6233	South Korea	human		feces	metagenomic
1775	MG945130	Unclassified	14	Microviridae sp.	6208	China	dog	133-1602	feces
1776	MG945557	Unclassified	14	Microviridae sp.	6032	China	dog	3218-1602	vaginal secretion
1777	MG945457	Unclassified	14	Microviridae sp.	6140	China	pig	8714-1602	feces
1778	MG641188	Unclassified	14	Lepus americanus faeces associated microvirus SHP1 6472	6357	USA	Lepus americanus	SHP1_6472	feces
1779	MN379647	Unclassified	14	Chicken microvirus mg8_45	6390	USA	chicken		oral swab
1780	MG945757	Unclassified	14	Microviridae sp.	6426	China	dog	3119-1602	feces
1781	MN379637	Unclassified	14	Chicken microvirus mg7_6	6385	USA	chicken		oral swab
1782	MK496768	Unclassified	Alphavirinae	Capybara microvirus Cap3_SP_333	5957	Brazil	Hydrochoerus hydrochaeris	Cap3_SP_333	feces
1783	MK496767	Unclassified	Alphavirinae	Capybara microvirus Cap3_SP_332	5963	Brazil	Hydrochoerus hydrochaeris	Cap3_SP_332	feces
1784	MK496710	Unclassified	Alphavirinae	Capybara microvirus Cap1_SP_115	5375	Brazil	Hydrochoerus hydrochaeris	Cap1_SP_115	feces
1785	MG945275	Unclassified	Alphavirinae	Microviridae sp.	6914	China	elk	7920-1602	feces
1786	MK496683	Unclassified	Alphavirinae	Capybara microvirus Cap1_SP_51	6391	Brazil	Hydrochoerus hydrochaeris	Cap1_SP_51	feces
1787	MK496761	Unclassified	Alphavirinae	Capybara microvirus Cap3_SP_297	6394	Brazil	Hydrochoerus hydrochaeris	Cap3_SP_297	feces
1788	MG945408	Unclassified	Alphavirinae	Microviridae sp.	6522	China	pig	4061-1801	feces
1789	MH622938	Unclassified	Alphavirinae	Microviridae sp.	6016	USA	macaque	ctdb29	stool
1790	MK496711	Unclassified	Alphavirinae	Capybara microvirus Cap1_SP_116	5364	Brazil	Hydrochoerus hydrochaeris	Cap1_SP_116	feces
1791	MG945848	Unclassified	Alphavirinae	Microviridae sp.	5830	China	chimpanzee	7629-1502	feces
1792	MG945852	Unclassified	Alphavirinae	Microviridae sp.	5830	China	chimpanzee	10154-1502	feces
1793	MH552556	Unclassified	Alphavirinae	Microviridae sp.	5820	USA	macaque	ctcc19	stool
1794	MG945850	Unclassified	Alphavirinae	Microviridae sp.	5827	China	human	9100-1502	feces
1795	MH552510	Unclassified	Alphavirinae	Microviridae sp.	6334	USA	macaque	ctch16	stool
1796	MG945769	Unclassified	Alphavirinae	Microviridae sp.	6569	China	cattle	3738-1711	feces
1797	MG945696	Unclassified	Alphavirinae	Microviridae sp.	6170	China	pig	1601-1706
1798	MG945480	Unclassified	Alphavirinae	Microviridae sp.	5651	China	pig	799-1706	feces
1799	MG945184	Unclassified	Alphavirinae	Microviridae sp.	5588	China	cattle	600-1602	blood
1800	MG945421	Unclassified	Alphavirinae	Microviridae sp.	5975	China	pig	4289-1801	feces
1801	MG945539	Unclassified	Alphavirinae	Microviridae sp.	5616	China	pig	2433-1706	feces
1802	MG945189	Unclassified	Alphavirinae	Microviridae sp.	5961	China	pig	674-1801	feces
1803	MK496696	Unclassified	Alphavirinae	Capybara microvirus Cap1_SP_83	5779	Brazil	Hydrochoerus hydrochaeris	Cap1_SP_83	feces
1804	MG945395	Unclassified	Alphavirinae	Microviridae sp.	5791	China	pig	3515-180179	feces
1805	MK496715	Unclassified	Alphavirinae	Capybara microvirus Cap1_SP_123	5291	Brazil	Hydrochoerus hydrochaeris	Cap1_SP_123	feces
1806	MK496789	Unclassified	Alphavirinae	Capybara microvirus Cap3_SP_437	5271	Brazil	Hydrochoerus hydrochaeris	Cap3_SP_437	feces
1807	MG945792	Unclassified	Alphavirinae	Microviridae sp.	5805	China	musk deer	4406-1612	feces
1808	MG945214	Unclassified	Alphavirinae	Microviridae sp.	5746	China	pig	962-1706	feces
1809	MG945230	Unclassified	Alphavirinae	Microviridae sp.	5631	China	pig	1223-1706	feces
1810	MK249157	Unclassified	Alphavirinae	Blackfly microvirus SF02	4901	New Zealand	Austrosimulium ungulatum	67	whole insect
1811	MK496692	Unclassified	Alphavirinae	Capybara microvirus Cap1_SP_76	5869	Brazil	Hydrochoerus hydrochaeris	Cap1_SP_76	feces
1812	MG945724	Unclassified	Alphavirinae	Microviridae sp.	5100	China	pig	2173-1801	feces
1813	MG945633	Unclassified	Alphavirinae	Microviridae sp.	5695	China	cattle	6278-1602	blood
1814	MG945847	Unclassified	Alphavirinae	Microviridae sp.	5557	China	chimpanzee	6395-1502	feces
1815	MG945822	Unclassified	Alphavirinae	Microviridae sp.	5051	China	cattle	6159-1602	feces
1816	MG945236	Unclassified	Alphavirinae	Microviridae sp.	5200	China	cattle	1438-1602	blood
1817	MH616950	Unclassified	Alphavirinae	Microviridae sp.	4728	USA	macaque	ctdc50	tissue
1818	MG945155	Unclassified	Alphavirinae	Microviridae sp.	6213	China	cattle	345-1602	feces
1819	MG945632	Unclassified	Alphavirinae	Microviridae sp.	5884	China	cattle	6271-1602	blood
1820	MG945625	Unclassified	Alphavirinae	Microviridae sp.	5743	China	cattle	6123-1602	genital tract secretion
1821	MG883724	Unclassified	Alphavirinae	Microviridae sp.	5770	China	porcine	CattleS03	feces
1822	MG945629	Unclassified	Alphavirinae	Microviridae sp.	5721	China	cattle	6200-1602	genital tract secretion
1823	MG945264	Unclassified	Alphavirinae	Microviridae sp.	6084	China	elk	6208-1602	feces
1824	MG945818	Unclassified	Alphavirinae	Microviridae sp.	5492	China	pig	5837-1801	genital tract secretion
1825	MG945345	Unclassified	Alphavirinae	Microviridae sp.	5345	China	pig	2446-180101	feces
1826	MG945496	Unclassified	Alphavirinae	Microviridae sp.	5427	China	pig	1536-1801	feces
1827	MG945830	Unclassified	Alphavirinae	Microviridae sp.	5614	China	pig	9297-1602	gut
1828	MG945690	Unclassified	Alphavirinae	Microviridae sp.	5900	China	yak	1419-1711	feces
1829	MG945281	Unclassified	Alphavirinae	Microviridae sp.	5913	China	elk	10242-1602	feces
1830	MG945606	Unclassified	Alphavirinae	Microviridae sp.	6082	China	rhesus	4483-1602	feces
1831	MH617198	Unclassified	Alphavirinae	Microviridae sp.	6080	USA	macaque	ctba26	tissue
1832	MH552516	Unclassified	Alphavirinae	Microviridae sp.	6336	USA	macaque	ctcj15	stool
1833	MG945732	Unclassified	Alphavirinae	Microviridae sp.	6116	China	pig	2341-1801	feces
1834	MG945133	Unclassified	Alphavirinae	Microviridae sp.	6038	China	pig	152-1801	feces
1835	MG945522	Unclassified	Alphavirinae	Microviridae sp.	5707	China	cattle	2039-1602	feces
1836	MG945460	Unclassified	Alphavirinae	Microviridae sp.	5417	China	rhesus	89-1602	skin swab
1837	MG945622	Unclassified	Alphavirinae	Microviridae sp.	5419	China	chimpanzee	5906-1706	genital tract secretion
1838	MG945445	Unclassified	Alphavirinae	Microviridae sp.	5824	China	pig	5754-1801	feces
1839	MG945578	Unclassified	Alphavirinae	Microviridae sp.	5840	China	pig	3606-1801	feces
1840	MG945414	Unclassified	Alphavirinae	Microviridae sp.	5836	China	pig	4163-1801	feces
1841	MG945611	Unclassified	Alphavirinae	Microviridae sp.	5849	China	pig	4527-1801	feces
1842	MH552507	Unclassified	Alphavirinae	Microviridae sp.	5676	USA	macaque	ctdb21	stool
1843	MK496727	Unclassified	Alphavirinae	Capybara microvirus Cap1_SP_145	5085	Brazil	Hydrochoerus hydrochaeris	Cap1_SP_145	feces
1844	MG945831	Unclassified	Alphavirinae	Microviridae sp.	6589	China	pig	9359-1602	feces
1845	MH617173	Unclassified	Alphavirinae	Microviridae sp.	6374	USA	macaque	ctbb20	tissue
1846	MG945446	Unclassified	Alphavirinae	Microviridae sp.	6260	China	musk deer	5847-1612	feces
1847	MH552576	Unclassified	Alphavirinae	Microviridae sp.	6406	USA	mouse	ctci495	intestinal tract
1848	MH616884	Unclassified	Alphavirinae	Microviridae sp.	6060	USA	macaque	ctcb28	tissue
1849	MH648894	Unclassified	Alphavirinae	Microviridae sp.	6060	USA	macaque	ctij000	tissue
1850	CF7ML 001	Alphavirinae	Alphavirinae	CF7ML 001	6723	USA	environmental		human lung	metagenomic
1851	BMV4	Alphavirinae	Alphavirinae	BMV4			Parabateriodes
1852	BMV5	Alphavirinae	Alphavirinae	BMV5			Parabateriodes
1853	BMV6	Alphavirinae	Alphavirinae	BMV6			Parabateriodes
1854	BMV8	Alphavirinae	Alphavirinae	BMV8			Parabateriodes
1855	MK496695	Unclassified	Alphavirinae	Capybara microvirus Cap1_SP_82	5785	Brazil	Hydrochoerus hydrochaeris	Cap1_SP_82	feces
1856	MH552557	Unclassified	Alphavirinae	Microviridae sp.	6556	USA	mouse	ctbd329	tissue
1857	MH617310	Unclassified	Alphavirinae	Microviridae sp.	6846	USA	macaque	ctbb7	tissue
1858	MH617627	Unclassified	Alphavirinae	Microviridae sp.	6955	USA	macaque	ctci6	tissue
1859	MH510273	Unclassified	Alphavirinae	Microvirus sp.	6444	USA	macaque	ctbg7	stool
1860	Human feces A 034	Alphavirinae	Alphavirinae	Human feces A 034	6301	South Korea	human		feces	metagenomic
1861	Human gut 33 005	Alphavirinae	Alphavirinae	Human gut 33 005	6449	USA	human		gut	metagenomic
1862	MG945488	Unclassified	Alphavirinae	Microviridae sp.	5986	China	dog	1133-1602	feces
1863	Human feces B 039	Alphavirinae	Alphavirinae	Human feces B 039	6008	South Korea	human		feces	metagenomic
1864	MG945572	Unclassified	Alphavirinae	Microviridae sp.	6133	China	dog	3523-1602	genital tract secretion
1865	MG945788	Unclassified	Alphavirinae	Microviridae sp.	5882	China	rhesus	4348-1602	feces
1866	MG945795	Unclassified	Alphavirinae	Microviridae sp.	5799	China	rhesus	4466-1602	feces
1867	MK496684	Unclassified	Alphavirinae	Capybara microvirus Cap1_SP_52	6356	Brazil	Hydrochoerus hydrochaeris	Cap1_SP_52	feces
1868	MG945638	Unclassified	Alphavirinae	Microviridae sp.	6519	China	cattle	7092-1602	feces
1869	MN379639	Unclassified	Alphavirinae	Chicken microvirus mg7_8	6110	USA	chicken		oral swab
1870	MN379646	Unclassified	Alphavirinae	Chicken microvirus mg8_41	6710	USA	chicken		oral swab
1871	MH616904	Unclassified	Alphavirinae	Microviridae sp.	6107	USA	macaque	ctci25	tissue
1872	MG945397	Unclassified	Alphavirinae	Microviridae sp.	5730	China	pig	3590-1711	feces
1873	MK765608	Unclassified	Alphavirinae	Tortoise microvirus 56	6126	USA	Gopherus morafkai	56_SP_86	feces
1874	MG945563	Unclassified	Alphavirinae	Microviridae sp.	6094	China	dog	3342-1602	feces
1875	BMV2	Alphavirinae	Alphavirinae	BMV2			Parabateriodes
1876	BMV1	Alphavirinae	Alphavirinae	BMV1			Parabateriodes
1877	MK765590	Unclassified	Alphavirinae	Tortoise microvirus 40	6154	USA	Gopherus morafkai	40_SP_83	feces
1878	MG945585	Unclassified	Alphavirinae	Microviridae sp.	6205	China	dog	4042-1602	feces
1879	BMV3	Alphavirinae	Alphavirinae	BMV3			Parabateriodes
1880	MN379629	Unclassified	Alphavirinae	Chicken microvirus mg4_76	6541	USA	chicken		oral swab
1881	MN379636	Unclassified	Alphavirinae	Chicken microvirus mg7_1	6553	USA	chicken		oral swab
1882	MN379638	Unclassified	Alphavirinae	Chicken microvirus mg7_7	6308	USA	chicken		oral swab
1883	MN379648	Unclassified	Alphavirinae	Chicken microvirus mg8_48	6328	USA	chicken		oral swab
1884	MG945494	Unclassified	Alphavirinae	Microviridae sp.	6101	China	cattle	1471-1602	feces
1885	Human feces E 011	Alphavirinae	Alphavirinae	Human feces E 011	6313	South Korea	human		feces	metagenomic
1886	Human gut 33 017	Alphavirinae	Alphavirinae	Human gut 33 017	6171	USA	human		gut	metagenomic
1887	Human gut 22 017	Alphavirinae	Alphavirinae	Human gut 22 017	6251	USA	human		gut	metagenomic
1888	Human feces D 015	Alphavirinae	Alphavirinae	Human feces D 015	6231	South Korea	human		feces	metagenomic
1889	Human feces A 021	Alphavirinae	Alphavirinae	Human feces A 021	6310	South Korea	human		feces	metagenomic
1890	Human feces C 043	Alphavirinae	Alphavirinae	Human feces C 043	6226	South Korea	human		feces	metagenomic
1891	MG945253	Unclassified	Alphavirinae	Microviridae sp.	6329	China	dog	2449-1602	feces
1892	Human feces D 008	Alphavirinae	Alphavirinae	Human feces D 008	6582	South Korea	human		feces	metagenomic
1893	Human feces D 031	Alphavirinae	Alphavirinae	Human feces D 031	6659	South Korea	human		feces	metagenomic
1894	MG945695	Unclassified	Alphavirinae	Microviridae sp.	5712	China	rat	1600-1702	feces
1895	MG945709	Unclassified	Alphavirinae	Microviridae sp.	5934	China	pig	1866-1801	feces
1896	MG945763	Unclassified	Alphavirinae	Microviridae sp.	5855	China	cattle	3463-1602	feces
1897	Human feces C 016	Alphavirinae	Alphavirinae	Human feces C 016	5985	South Korea	human		feces	metagenomic
1898	MG945453	Unclassified	Alphavirinae	Microviridae sp.	5837	China	masked civet	8169-1612	feces
1899	MK765667	Unclassified	Alphavirinae	Tortoise microvirus 110	5554	USA	Gopherus morafkai	110_SP_5
1900	MK765655	Unclassified	Alphavirinae	Tortoise microvirus 102	5554	USA	Gopherus morafkai	102_SP_9	feces
1901	MK765557	Unclassified	Alphavirinae	Tortoise microvirus 7	5554	USA	Gopherus morafkai	7_SP_42	feces
1902	MK765661	Unclassified	Alphavirinae	Tortoise microvirus 105	5554	USA	Gopherus morafkai	105_SP_21	feces
1903	MG945664	Unclassified	Alphavirinae	Microviridae sp.	6039	China	pig	553-1801	feces
1904	MG945784	Unclassified	Alphavirinae	Microviridae sp.	5870	China	pig	4219-1801	feces
1905	MG945813	Unclassified	Alphavirinae	Microviridae sp.	5922	China	pig	5527-1801	feces
1906	MG945564	Unclassified	Alphavirinae	Microviridae sp.	5703	China	dog	3345-1602	genital tract secretion
1907	MG945845	Unclassified	Alphavirinae	Microviridae sp.	5745	China	parus	4961-1502	feces
1908	MG945509	Unclassified	Alphavirinae	Microviridae sp.	5803	China	pig	1761-1801	feces
1909	Human gut 30 017	Alphavirinae	Alphavirinae	Human gut 30 017	5755	USA	human		gut	metagenomic
1910	LT986678	Unclassified	Alphavirinae	Poophage MBI-2016a	5752
1911	MG945683	Unclassified	Alphavirinae	Microviridae sp.	5665	China	pig	1146-1801	feces
1912	MG945680	Unclassified	Alphavirinae	Microviridae sp.	5664	China	pig	1023-1801	feces
1913	MG945498	Unclassified	Alphavirinae	Microviridae sp.	5663	China	pig	1641-180101	feces
1914	MG945141	Unclassified	Alphavirinae	Microviridae sp.	5568	China	pig	261-1801	feces
1915	MG945455	Unclassified	Alphavirinae	Microviridae sp.	5859	China	musk deer	8523-1612	blood
1916	MG945456	Unclassified	Alphavirinae	Microviridae sp.	5858	China	masked civet	8630-1612	feces
1917	MG945730	Unclassified	Alphavirinae	Microviridae sp.	5868	China	pig	2295-1801	feces
1918	MG945713	Unclassified	Alphavirinae	Microviridae sp.	5882	China	pig	1924-1801	feces
1919	MG945790	Unclassified	Alphavirinae	Microviridae sp.	5914	China	pig	4372-1801	feces
1920	MG945259	Unclassified	Alphavirinae	Microviridae sp.	6435	China	cattle	3587-1602	feces
1921	MH552553	Unclassified	Alphavirinae	Microviridae sp.	6065	USA	mouse	ctcg250	tissue
1922	Human gut 31 126	Alphavirinae	Alphavirinae	Human gut 31 126	5696	USA	human		gut	metagenomic
1923	Human gut 32 012	Alphavirinae	Alphavirinae	Human gut 32 012	5695	USA	human		gut	metagenomic
1924	Human feces D 022	Alphavirinae	Alphavirinae	Human feces D 022	5481	South Korea	human		feces	metagenomic
1925	Human feces A 033	Alphavirinae	Alphavirinae	Human feces A 033	5502	South Korea	human		feces	metagenomic
1926	MG945631	Unclassified	Alphavirinae	Microviridae sp.	5611	China	musk deer	6228-1612	feces
1927	MG945567	Unclassified	Alphavirinae	Microviridae sp.	5793	China	cattle	3374-1602	feces
1928	MG945240	Unclassified	Alphavirinae	Microviridae sp.	5475	China	pig	1675-1801	feces
1929	MH552569	Unclassified	Alphavirinae	Microviridae sp.	5405	USA	mouse	ctbe346	tissue
1930	MK765572	Unclassified	Alphavirinae	Tortoise microvirus 22	4851	USA	Gopherus morafkai	22_SP_102	feces
1931	MK496694	Unclassified	Alphavirinae	Capybara microvirus Cap1_SP_81	5791	Brazil	Hydrochoerus hydrochaeris	Cap1_SP_81	feces
1932	MK496775	Unclassified	Alphavirinae	Capybara microvirus Cap3_SP_379	5595	Brazil	Hydrochoerus hydrochaeris	Cap3_SP_379	feces
1933	MH616934	Unclassified	Alphavirinae	Microviridae sp.	5265	USA	minnow	ctbd594	tissue
1934	MG945390	Unclassified	Alphavirinae	Microviridae sp.	6762	China	pig	3407-1711	feces
1935	MK765568	Unclassified	Alphavirinae	Tortoise microvirus 18	5438	USA	Gopherus morafkai	18_SP_84	feces
1936	MK765561	Unclassified	Alphavirinae	Tortoise microvirus 11	5983	USA	Gopherus morafkai	11_SP_64	feces
1937	MK765569	Unclassified	Alphavirinae	Tortoise microvirus 19	5409	USA	Gopherus morafkai	19_SP_88	feces
1938	MG945515	Unclassified	Alphavirinae	Microviridae sp.	5948	China	dog	1931-1706	blood
1939	MG945634	Unclassified	Alphavirinae	Microviridae sp.	6244	China	goose	6411-1702	blood
1940	MG945452	Unclassified	Alphavirinae	Microviridae sp.	5728	China	masked civet	7879-1612	feces
1941	MG945396	Unclassified	Alphavirinae	Microviridae sp.	6230	China	goose	3566-1702	feces
1942	MG945511	Unclassified	Alphavirinae	Microviridae sp.	5973	China	flamingo	1786-1706	feces
1943	Human gut 30 040	Alphavirinae	Alphavirinae	Human gut 30 040	6061	USA	human		gut	metagenomic
1944	MH552552	Unclassified	Alphavirinae	Microviridae sp.	5591	USA	macaque	ctid22	tissue
1945	Human feces B 023	Alphavirinae	Alphavirinae	Human feces B 023	5733	South Korea	human		feces	metagenomic
1946	Human feces A 032	Alphavirinae	Alphavirinae	Human feces A 032	5818	South Korea	human		feces	metagenomic
1947	MK012486	Unclassified	Alphavirinae	Microviridae sp.	6287	USA	turkey	ctbj6	tissue
1948	MG945618	Unclassified	Alphavirinae	Microviridae sp.	5948	China	masked civet	5470-1612	feces
1949	Human feces A 016	Alphavirinae	Alphavirinae	Human feces A 016	5914	South Korea	human		feces	metagenomic
1950	MG945641	Unclassified	Alphavirinae	Microviridae sp.	5687	China	masked civet	8656-1612	feces
1951	MG945743	Unclassified	Alphavirinae	Microviridae sp.	5882	China	rat	2576-1702	feces
1952	MG945260	Unclassified	Alphavirinae	Microviridae sp.	5655	China	dog	3863-1602	blood
1953	Human gut 24 085	Alphavirinae	Alphavirinae	Human gut 24 085	5281	USA	human		gut	metagenomic
1954	Human gut 32 015	Alphavirinae	Alphavirinae	Human gut 32 015	5279	USA	human		gut	metagenomic
1955	Human gut 31 037	Alphavirinae	Alphavirinae	Human gut 31 037	6166	USA	human		gut	metagenomic
1956	Human feces B 020	Alphavirinae	Alphavirinae	Human feces B 020	6041	South Korea	human		feces	metagenomic
1957	Human feces A 047	Alphavirinae	Alphavirinae	Human feces A 047	5893	South Korea	human		feces	metagenomic
1958	Human feces C 029	Alphavirinae	Alphavirinae	Human feces C 029	5888	South Korea	human		feces	metagenomic
1959	MK765563	Unclassified	Alphavirinae	Tortoise microvirus 13	5912	USA	Gopherus morafkai	13_SP_68	feces
1960	MK765594	Unclassified	Alphavirinae	Tortoise microvirus 13	5912	USA	Gopherus morafkai	13_SP_104	feces
1961	Human feces B 021	Alphavirinae	Alphavirinae	Human feces B 021	5910	South Korea	human		feces	metagenomic
1962	Human feces A 048	Alphavirinae	Alphavirinae	Human feces A 048	5816	South Korea	human		feces	metagenomic
1963	MG883709	Unclassified	Alphavirinae	Microviridae sp.	5731	China	cattle	CattleNoseS1	feces
1964	MK765564	Unclassified	Alphavirinae	Tortoise microvirus 14	5850	USA	Gopherus morafkai	14_SP_70	feces
1965	MH616645	Unclassified	Alphavirinae	Microviridae sp.	5575	USA	minnow	ctha547	tissue
1966	MH617738	Unclassified	Alphavirinae	Microviridae sp.	5471	USA	minnow	ctci904	tissue
1967	MH617013	Unclassified	Alphavirinae	Microviridae sp.	5350	USA	minnow	ctdb584	tissue
1968	MH617640	Unclassified	Alphavirinae	Microviridae sp.	5555	USA	minnow	ctbf551	tissue
1969	MH617695	Unclassified	Alphavirinae	Microviridae sp.	5156	USA	minnow	ctbe605	tissue
1970	MH617064	Unclassified	Alphavirinae	Microviridae sp.	5523	USA	minnow	ctei560	tissue
1971	MH622925	Unclassified	Alphavirinae	Microviridae sp.	5656	USA	minnow	ctci533	tissue
1972	MH617085	Unclassified	Alphavirinae	Microviridae sp.	5547	USA	minnow	ctjj553	tissue
1973	MH617032	Unclassified	Alphavirinae	Microviridae sp.	5208	USA	minnow	cteg945	tissue
1974	MH617490	Unclassified	Alphavirinae	Microviridae sp.	5235	USA	minnow	ctcg941	tissue
1975	MH617535	Unclassified	Alphavirinae	Microviridae sp.	5269	USA	minnow	ctff593	tissue
1976	MH616715	Unclassified	Alphavirinae	Microviridae sp.	5698	USA	minnow	ctba871	tissue
1977	MH616874	Unclassified	Alphavirinae	Microviridae sp.	5137	USA	minnow	ctca606	tissue
1978	MH617678	Unclassified	Alphavirinae	Microviridae sp.	5461	USA	minnow	ctbi907	tissue
1979	MH616639	Unclassified	Alphavirinae	Microviridae sp.	5476	USA	minnow	ctbe569	tissue
1980	MH617178	Unclassified	Alphavirinae	Microviridae sp.	5449	USA	minnow	ctdb909	tissue
1981	MH572525	Alphavirinae	Alphavirinae	Microviridae sp.	5508	USA	Ciona robusta	SD_HF_65	stool
1982	MH572526	Alphavirinae	Alphavirinae	Microviridae sp.	5502	USA	Ciona robusta	SD_HF_66	tissue
1983	MH617724	Unclassified	Alphavirinae	Microviridae sp.	5127	USA	minnow	ctjc960	tissue
1984	MH617195	Unclassified	Alphavirinae	Microviridae sp.	5319	USA	minnow	ctch587	tissue
1985	MH617573	Unclassified	Alphavirinae	Microviridae sp.	4318	USA	minnow	ctbf823	tissue
1986	MH617125	Unclassified	Alphavirinae	Microviridae sp.	5426	USA	minnow	ctcd912	tissue
1987	MH616858	Unclassified	Alphavirinae	Microviridae sp.	5510	USA	minnow	ctbf546	tissue
1988	MH617333	Unclassified	Alphavirinae	Microviridae sp.	5545	USA	minnow	ctce554	tissue
1989	MH617471	Unclassified	Alphavirinae	Microviridae sp.	5285	USA	minnow	ctdc590	tissue
1990	MH622915	Unclassified	Alphavirinae	Microviridae sp.	5529	USA	minnow	ctbb557	tissue
1991	MH616780	Unclassified	Alphavirinae	Microviridae sp.	5412	USA	minnow	ctcj913	tissue
1992	MH616731	Unclassified	Alphavirinae	Microviridae sp.	5434	USA	minnow	ctdb576	tissue
1993	MH616779	Unclassified	Alphavirinae	Microviridae sp.	5173	USA	minnow	ctfg604	tissue
1994	MH617194	Unclassified	Alphavirinae	Microviridae sp.	5443	USA	minnow	ctbf575	stool
1995	MH617047	Unclassified	Alphavirinae	Microviridae sp.	5252	USA	minnow	ctcg936	tissue
1996	MH617325	Unclassified	Alphavirinae	Microviridae sp.	5472	USA	minnow	ctca570	tissue
1997	MH617335	Unclassified	Alphavirinae	Microviridae sp.	5504	USA	minnow	ctcb564	tissue
1998	MH616926	Unclassified	Alphavirinae	Microviridae sp.	5264	USA	minnow	ctfd934	tissue
1999	MH616946	Unclassified	Alphavirinae	Microviridae sp.	5360	USA	minnow	ctbi921	stool
[truncated: 798 more rows]
